# Supplementary material for: Tankyrase inhibition sensitizes cells to CDK4 blockade
Source: PLoS One. 2019 Dec 31;14(12):e0226645. doi: 10.1371/journal.pone.0226645 (PMC6938305; doi:10.1371/journal.pone.0226645)
Supplement: S3 Table — (CSV) [file pone.0226645.s007.csv]

Table 3
	sgRNA	baseMean	log2FoldChange	lfcSE	stat	pvalue	padj	PS1	PS2	PS3	NT1	NT2	NT3	X1	X2	X3
1	CDK1_e3_1	653.0240281	-5.086485083	0.357408757	-14.23156256	5.84E-46	1.78E-42	1649.508008	2125.700211	1702.697447	53.26795613	89.08284572	44.97524598	36.87694083	156.1319631	18.97563598
2	CDK7_PKc_E2_60_3	276.1146656	-7.026508912	0.510022758	-13.77685367	3.51E-43	5.36E-40	783.8718012	869.9355315	772.00388	10.82005359	19.55477101	10.11943035	7.375388166	5.421248717	5.929886245
3	CDK9_PKc_E4_167_13	541.0473279	-2.405106558	0.232685662	-10.33629033	4.83E-25	4.91E-22	1291.344362	1223.005601	1100.105529	178.9470401	167.3019298	226.0006111	247.0755036	223.3554471	212.2899276
4	RIOK1_PKc_E8_81_1	337.2633834	-5.105349014	0.495646141	-10.30039092	7.02E-25	5.35E-22	970.5079443	961.8429464	824.1856238	69.08188061	109.7239929	6.746286897	44.252329	33.61174205	15.41770424
5	RIOK1_PKc_E6_93_2	200.6489332	-7.693376772	0.785210148	-9.797857037	1.15E-22	7.02E-20	679.0000636	477.7365628	584.0066389	37.45403166	8.691009339	6.746286897	9.833850888	0	2.371954498
6	CDC7_PKc_E3_34	356.3822674	-3.186632308	0.327373309	-9.733940498	2.16E-22	1.10E-19	859.415002	916.3442262	867.7895466	56.59720339	103.2057359	102.3186846	66.37849349	120.3517215	115.0397932
7	PIK3R4_PKc_E2_661_6	225.7121079	-5.984445958	0.626125171	-9.557906681	1.20E-21	5.24E-19	628.3416819	649.7217254	670.4996662	8.323118146	11.95013784	22.48762299	0	15.17949641	24.90552223
8	CDK12_PKc_E4_94_7	350.3284547	-4.281212628	0.449661428	-9.520969238	1.72E-21	6.54E-19	932.2919722	997.3319482	839.1968103	15.81392448	107.5512406	78.70668047	18.43847042	88.90847896	74.71656669
9	NEK2_PKc_E4_83_1	302.2639728	-3.330874414	0.353736427	-9.416260688	4.67E-21	1.58E-18	789.2042624	598.7631587	705.5257682	161.468492	159.6972966	91.07487311	73.75388166	91.07697845	49.81104446
10	NRBP1_PKc_E7_95_4	474.5390779	-2.54089706	0.285553775	-8.898138578	5.68E-19	1.58E-16	1138.480473	1000.061871	922.1157456	332.092414	117.3286261	197.8910823	265.513974	117.0989723	180.2685419
11	RIOK2_PKc_E1_45	212.9258803	-4.983614942	0.560045286	-8.898592784	5.66E-19	1.58E-16	503.0288429	651.5416742	572.5695444	19.14317174	19.55477101	83.20420506	17.20923905	9.758247691	40.32322647
12	NEK8_PKc_E1_41_4	464.9557094	-2.735312314	0.322144953	-8.490936412	2.05E-17	5.21E-15	1012.278891	1009.161615	1090.81289	248.8612326	124.9332592	173.154697	304.8493775	126.85722	93.69220267
13	CSNK1A1_PKc_E2_107_7	347.6414246	-4.252809931	0.501992113	-8.471866038	2.41E-17	5.67E-15	910.0733837	829.8966576	1009.323591	65.75263335	92.34197422	57.34343862	98.33850888	7.589748204	58.1128852
14	RPL9_e3_2	323.7249944	-4.224460088	0.500632444	-8.438246732	3.22E-17	7.02E-15	902.0746918	941.8235095	817.7522581	8.323118146	61.92344154	2.248762299	44.252329	101.9194759	33.20736297
15	PLK1_PKc_E3_145_19	337.9185228	-3.077416163	0.369607344	-8.326176981	8.35E-17	1.70E-14	785.6492883	813.5171184	787.729885	90.72198779	203.1523433	49.47277058	84.81696391	155.0477133	71.15863494
16	EGFR_PKc_E20_186_28	392.5184048	-2.519413395	0.305492393	-8.247057704	1.62E-16	2.91E-14	696.7749344	666.1012647	647.6254771	524.3564432	361.7632637	270.975857	168.4046965	78.06598153	118.5977249
17	MASTL_PKc1_E2_138_1	216.2026438	-10.5716246	1.281053281	-8.25229111	1.55E-16	2.91E-14	860.3037455	536.8848991	547.5509001	0	0	0	0	1.084249743	0
18	VRK1_PKc_E6_109	284.5499672	-3.585437747	0.438764816	-8.171661943	3.04E-16	5.16E-14	615.0105288	753.4588076	651.1995692	67.41725698	129.2787639	141.6720248	24.58462722	134.4469682	43.88115821
19	RIOK1_PKc_E11_104_8	228.0621194	-3.673755818	0.451854015	-8.13040429	4.28E-16	6.87E-14	588.3482227	665.1912903	506.0914325	66.58494517	53.2324322	20.23886069	73.75388166	54.21248717	24.90552223
20	BUB1B_PKc_E22_107_9	198.7799779	-6.474675142	0.827001991	-7.829092568	4.91E-15	7.50E-13	606.1230934	523.2352831	535.3989872	5.826182702	81.47821255	4.497524598	0	20.60074512	11.85977249
21	WEE1_PKc_E7_96_4	317.3453787	-3.191282697	0.408992783	-7.802784864	6.06E-15	8.80E-13	853.1937972	824.4368112	624.0364697	82.39886964	127.1060116	37.10457793	154.8831515	126.85722	26.09149948
22	RIOK1_PKc_E7_113_4	279.5455765	-4.048189127	0.526652879	-7.686636284	1.51E-14	2.09E-12	694.9974473	754.368782	761.2816039	109.0328477	15.20926634	46.09962713	39.33540355	68.30773384	27.27747673
23	CDK7_PKc_E5_69_2	246.4465239	-3.908937734	0.515911855	-7.576755015	3.54E-14	4.70E-12	577.6833002	590.573389	664.7811189	74.0757515	121.6741307	29.23390989	22.1261645	110.5934738	27.27747673
24	CDK4_PKc_E4_168_12	755.4744019	-2.099681239	0.284198573	-7.38807806	1.49E-13	1.89E-11	1290.455618	1277.604065	1133.701994	887.2443943	378.0589062	871.3953909	512.5894775	177.8169579	270.4028128
25	EGFR_PKc_E18_75_5	357.2690834	-2.214543257	0.300969515	-7.35803179	1.87E-13	2.28E-11	641.672835	517.7754366	535.3989872	413.6589718	434.5504669	295.7122423	177.009316	109.5092241	90.13427093
26	PRKDC_PKc_E83_202_13	433.6262007	-2.114624163	0.287835234	-7.346648055	2.03E-13	2.38E-11	852.3050537	918.164175	774.8631537	278.8244579	337.862988	157.4133609	167.1754651	204.9232015	211.1039503
27	PLK4_PKc_E3_96_2	178.7239569	-5.431941388	0.747457211	-7.267227221	3.67E-13	4.15E-11	497.6963817	506.8557438	520.3878006	20.80779536	0	11.2438115	38.10617219	8.673997947	4.743908996
28	PKMYT1_PKc_E4_494_8	352.1350128	-2.652121251	0.365722291	-7.251735306	4.11E-13	4.48E-11	857.6375149	778.9380909	779.8668825	56.59720339	71.70082704	179.9009839	103.2554343	91.07697845	250.2411995
29	CDK1_PKc_E6_164	191.3870366	-5.066476249	0.70878826	-7.148081503	8.80E-13	9.26E-11	571.4620954	462.2669979	425.3169524	142.3253203	21.72752335	14.61695494	65.14926213	18.43224564	1.185977249
30	ATR_PKc_E43_157_9	262.1898284	-3.611908657	0.506851338	-7.126169724	1.03E-12	1.05E-10	734.9909066	666.1012647	631.1846538	26.63397807	85.82371722	48.34838943	77.44157574	22.76924461	66.41472595
31	WNK1_PKc_E1_177_4	376.9505879	-2.416571092	0.340582961	-7.095396335	1.29E-12	1.27E-10	815.8665686	925.4439702	590.4400046	189.7670937	173.8201868	242.8663283	88.50465799	158.3004625	207.5460186
32	PKMYT1_PKc_E5_107_4	189.2729771	-3.855793737	0.545296392	-7.071005413	1.54E-12	1.46E-10	518.1374831	456.8071515	537.5434424	18.31085992	44.54142286	12.36819264	35.64770947	56.38098666	23.71954498
33	RIOK2_PKc_E5_89	130.9174378	-8.014861272	1.134089187	-7.067223073	1.58E-12	1.46E-10	397.2683618	453.1672538	303.7978232	6.658494517	8.691009339	0	0	8.673997947	0
34	ILK_PKc_E12_131_6	358.669517	-2.376795256	0.33832513	-7.025180943	2.14E-12	1.92E-10	510.1387913	770.7483213	664.7811189	124.0144604	329.1719787	405.901595	56.54464261	199.5019528	167.2227921
35	PRPF4B_PKc_E9_119_4	406.9048546	-2.874458727	0.412212024	-6.973252983	3.10E-12	2.70E-10	850.5275666	985.502281	912.1082879	259.6812861	103.2057359	40.47772138	315.9124598	136.6154677	58.1128852
36	ATR_PKc_E46_46_1	332.8562734	-2.631549026	0.377869636	-6.964171707	3.30E-12	2.80E-10	811.4228509	717.0598314	710.529497	124.0144604	177.0793153	91.07487311	154.8831515	66.13923435	143.5032471
37	AURKB_PKc_E9_156_14	123.7651344	-7.942140612	1.148875992	-6.912965946	4.75E-12	3.91E-10	332.3900835	383.0992246	382.427848	0	0	7.870668047	0	2.168499487	5.929886245
38	CDK12_PKc_E6_190_11	132.8900468	-7.923994243	1.147249997	-6.906946403	4.95E-12	3.98E-10	427.4856421	408.578508	335.2498331	0.832311815	5.431880837	0	0	18.43224564	0
39	CDC7_PKc_E4_136_1	452.5127284	-2.36996781	0.344883896	-6.871784494	6.34E-12	4.96E-10	889.6322823	940.0035607	722.6814099	207.2456418	359.5905114	413.772263	138.9031438	101.9194759	298.8662668
40	AXL_PKc_E13_31	294.6198417	-2.661333654	0.389116025	-6.839434726	7.95E-12	6.06E-10	717.2160358	584.2035682	569.7102707	257.1843507	135.7970209	56.21905748	177.009316	87.82422922	66.41472595
41	PLK1_PKc_E4_94_3	386.6149041	-1.955741227	0.287514605	-6.802232632	1.03E-11	7.48E-10	734.102163	890.8649428	691.9442184	175.6177929	175.9929391	204.6373692	179.4677787	164.805961	262.100972
42	PRPF4B_PKc_E13_152_11	109.5794344	-10.71354983	1.574778604	-6.803210182	1.02E-11	7.48E-10	263.956831	387.6490967	324.527557	0	1.086376167	8.995049196	0	0	0
43	ATR_PKc_E45_152	140.0411323	-6.83356416	1.007629018	-6.781825488	1.19E-11	8.23E-10	383.9372087	407.6685336	431.0354997	10.82005359	8.691009339	0	7.375388166	10.84249743	0
44	PKMYT1_PKc_E6_92_9	172.3750397	-6.138722653	0.904984088	-6.783238222	1.18E-11	8.23E-10	502.1400994	477.7365628	504.6617957	0	11.95013784	11.2438115	0	15.17949641	28.46345398
45	CSNK2A1_PKc_E11_101	346.8266713	-2.721568563	0.402235846	-6.766101503	1.32E-11	8.97E-10	785.6492883	716.149857	740.5518701	208.9102655	155.3517919	141.6720248	61.46156805	229.8609456	81.83243018
46	neg40	1657.090656	1.025005583	0.153152392	6.692716785	2.19E-11	1.45E-09	963.397996	963.6628952	965.7196685	2356.274747	1821.852833	1865.348327	2400.688848	1567.825129	2009.04546
47	CDK4_PKc_E5_110_4	653.8251155	-1.703982354	0.25705565	-6.628846141	3.38E-11	2.20E-09	848.7500795	997.3319482	1147.998362	594.2706356	531.2379458	809.5544276	392.1248042	178.9012077	384.2566287
48	WEE1_PKc_E9_171_1	208.089362	-3.106239639	0.469133609	-6.621225973	3.56E-11	2.26E-09	503.9175865	611.5028004	413.8798579	74.90806331	38.02316586	51.72153288	59.00310533	49.8754882	69.97265769
49	CDK11B_PKc_E14_106_1	290.5439413	-3.087426335	0.468597211	-6.588657088	4.44E-11	2.76E-09	742.1008549	613.3227492	639.7624747	99.04510593	162.9564251	32.60705334	87.27542663	208.1759507	29.64943123
50	EGFR_PKc_E21_156	480.5142457	-1.914140336	0.291044413	-6.576798086	4.81E-11	2.93E-09	834.5301829	736.1692939	678.3626687	518.5302605	564.915607	385.6627343	265.513974	120.3517215	220.5917683
51	PCNA_e3_2	385.484221	-7.094291511	1.079176382	-6.573801675	4.90E-11	2.93E-09	995.3927634	1090.149338	1222.339477	70.74650424	33.67766119	29.23390989	0	19.51649538	8.301840743
52	ATM_PKc_E62_36	451.6137804	-1.530619506	0.236698337	-6.466541011	1.00E-10	5.88E-09	691.4424732	864.475685	811.3188925	270.5013397	298.753446	310.3291973	263.0555113	256.9671892	297.6802895
53	neg03	2302.552615	0.976214863	0.151161493	6.458092229	1.06E-10	6.10E-09	1532.193861	1382.251122	1219.480203	3626.382576	2129.297288	2514.11625	3588.126343	2158.741239	2572.384653
54	PLK4_PKc_E2_96_3	487.7003241	-4.944874467	0.767325548	-6.444297964	1.16E-10	6.56E-09	1212.246187	1378.611224	1485.392651	5.826182702	104.2921121	31.48267219	35.64770947	107.3407246	28.46345398
55	BUB1B_PKc_E21_172_12	113.2884506	-9.689415777	1.510394031	-6.415157622	1.41E-10	7.80E-09	391.0471571	342.1503764	285.2125446	0	0	0	0	0	1.185977249
56	NRBP1_PKc_E5_90_1	227.9114574	-3.030851038	0.473120544	-6.406086303	1.49E-10	8.13E-09	638.1178608	532.3350271	457.4837808	63.25569791	124.9332592	40.47772138	71.29541894	50.95973794	72.34461219
57	PRKDC_PKc_E80_93_5	333.2999448	-1.924571798	0.300558399	-6.403320625	1.52E-10	8.14E-09	657.6702187	591.4833635	674.7885766	141.4930085	192.2885816	230.4981356	163.487771	146.3737154	201.6161323
58	neg30	1734.348769	0.84414765	0.13238641	6.376392056	1.81E-10	9.54E-09	1158.032831	1110.168774	1325.988146	1952.603517	1729.510858	1882.214044	2265.473398	1986.34553	2198.80182
59	CDK9_e4_1	243.5728529	-2.767971058	0.434348653	-6.372694007	1.86E-10	9.60E-09	546.5772763	505.0357949	604.7363727	48.27408525	89.08284572	129.3038322	40.56463491	117.0989723	111.4818614
60	CDK4_PKc_E6_51	360.8356674	-2.026123034	0.319886839	-6.333874326	2.39E-10	1.22E-08	673.6676024	688.8506248	612.5993752	224.7241899	195.5477101	346.309394	199.1354805	106.2564749	200.4301551
61	PLK1_PKc_E5_111_2	101.8951069	-9.282084403	1.466602583	-6.328970447	2.47E-10	1.23E-08	323.5026481	317.5810675	271.6309948	0	2.172752335	0	0	2.168499487	0
62	CDK9_e4_2	231.1686463	-3.936539281	0.624383884	-6.304677905	2.89E-10	1.42E-08	531.4686362	752.5488332	505.3766141	126.5113958	11.95013784	20.23886069	49.16925444	22.76924461	60.4848397
63	PRPF4B_PKc_E12_115_3	250.4792528	-3.534803252	0.564125624	-6.265985982	3.70E-10	1.79E-08	665.6689105	602.4030563	659.7773901	29.13091351	56.4915607	33.73143449	86.04619527	112.7619733	8.301840743
64	BUB1_PKc_E23_172_2	216.8077001	-4.213414019	0.674856764	-6.243419708	4.28E-10	2.04E-08	561.6859165	534.1549759	661.2070269	0	19.55477101	41.60210253	13.52154497	53.12823743	66.41472595
65	AURKB_PKc_E5_191_1	416.6878148	-2.006203065	0.321933089	-6.231739253	4.61E-10	2.17E-08	861.1924891	842.6362993	754.8482383	114.8590304	302.0125745	197.8910823	158.5708456	367.560663	150.6191106
66	MTOR_PKc_E47_136_3	174.4072018	-6.317522331	1.025066722	-6.163035241	7.14E-10	3.30E-08	466.5903579	489.5662301	508.9507061	0	33.67766119	23.61200414	0	27.10624359	20.16161323
67	CDK1_e4_1	230.1180378	-3.884075139	0.636775798	-6.099596042	1.06E-09	4.84E-08	531.4686362	627.8823397	456.7689624	72.41112787	21.72752335	159.6621232	13.52154497	22.76924461	164.8508376
68	SMG1_PKc_E41_230_18	395.2143318	-1.785596861	0.2928695	-6.096902765	1.08E-09	4.85E-08	774.0956223	740.7191659	741.2666885	302.9615005	199.8932148	136.0501191	228.6370331	248.2931912	185.0124508
69	BTK_PKc_E18_158_4	1310.209204	1.123419662	0.18498982	6.072872884	1.26E-09	5.56E-08	684.3325248	824.4368112	768.429788	1179.385841	1188.495527	1986.781491	1395.177595	1384.586922	2380.256339
70	SMG1_PKc_E40_106_7	225.0563204	-3.316404404	0.549349756	-6.036963462	1.57E-09	6.84E-08	614.1217853	582.3836194	428.1762261	138.1637612	30.41853268	52.84591403	50.3984858	28.19049333	100.8080662
71	RIOK2_PKc_E2_139_6	373.339232	-2.771177161	0.460426129	-6.018722621	1.76E-09	7.55E-08	934.0694592	697.9503689	816.3226213	34.95709621	228.1389951	227.1249922	81.12926983	227.6924461	112.6678387
72	MASTL_PKc2_E10_114_7	296.8557107	-3.309930472	0.551029457	-6.00681221	1.89E-09	8.02E-08	745.655829	765.2884749	706.2405866	14.14930085	31.50490885	62.96534437	9.833850888	134.4469682	201.6161323
73	neg07	1573.307626	0.810342373	0.135960548	5.960128755	2.52E-09	1.05E-07	1058.493555	934.5437143	1084.379524	1975.075936	1642.600765	2039.627405	1784.843936	1537.466136	2102.737663
74	MAPK9_PKc_E7_72_1	676.1068286	-1.67364549	0.282121005	-5.932367535	2.99E-09	1.23E-07	1173.141471	1148.3877	1397.469987	318.775425	562.7428547	215.8811807	379.8324906	614.7696045	273.9607445
75	NRBP1_PKc_E3_123	294.6089854	-2.501983933	0.424523785	-5.893624856	3.78E-09	1.54E-07	623.0092207	690.6705736	636.903201	156.4746211	58.66431304	62.96534437	255.6801231	114.9304728	52.18299896
76	BUB1B_PKc_E20_143_5	590.1525674	-1.39186568	0.236572611	-5.883460792	4.02E-09	1.61E-07	1064.714759	925.4439702	952.1381187	407.0004773	400.8728057	428.389218	275.3478249	442.3738953	415.0920372
77	neg35	1077.569119	1.066776487	0.181540828	5.876234547	4.20E-09	1.66E-07	610.5668111	613.3227492	751.9889646	888.0767061	1304.737777	1416.720248	1395.177595	1271.824949	1445.706267
78	CSNK1A1_PKc_E3_127_1	137.9761855	-5.610922683	0.958483902	-5.8539561	4.80E-09	1.88E-07	402.6008231	443.1575354	361.6981142	0	4.345504669	3.373143449	14.75077633	0	11.85977249
79	OBSCN_PKc_E90_27_0	470.1955054	-2.100688044	0.362549075	-5.794217078	6.86E-09	2.65E-07	856.7487714	931.813791	829.904171	205.5810182	133.6242686	492.4789435	127.8400615	148.5422148	505.2263081
80	CAMKK2_PKc_E6_134_7	550.8333408	1.35233451	0.237208652	5.701033656	1.19E-08	4.54E-07	295.9515984	239.3232686	285.927363	820.6594492	600.7660205	536.3298083	1032.554343	577.9051132	568.0831023
81	GUCY2F_PKc_E11_150_7	1253.33361	0.956064653	0.167785898	5.698122802	1.21E-08	4.56E-07	740.3233678	720.699729	736.2629597	1697.08379	1344.933695	1707.934966	1346.00834	1157.978726	1828.776918
82	MAP2K2_PKc_E3_147_4	282.7474623	-9.92883133	1.746736884	-5.684216909	1.31E-08	4.89E-07	836.30767	888.1350196	805.6003452	1.664623629	4.345504669	0	0	8.673997947	0
83	AURKA_PKc_E8_139_6	153.72737	-4.188088593	0.737768902	-5.676694395	1.37E-08	5.05E-07	407.0445408	437.697689	370.2759351	17.47854811	28.24578035	34.85581563	2.458462722	36.86449128	48.62506721
84	CDK4_PKc_E2_206_14	511.3024209	-1.550136544	0.27342702	-5.669288084	1.43E-08	5.21E-07	807.8678767	687.030676	768.429788	625.0661727	256.3847755	648.7679233	270.4308994	184.3224564	353.4212202
85	PLK1_PKc_E2_169_19	83.41609953	-10.18751141	1.797752237	-5.666805024	1.45E-08	5.22E-07	184.8586561	286.6419377	253.0457162	24.96935444	0	0	1.229231361	0	0
86	EPHB3_PKc_E11_248_16	1237.157418	1.080057168	0.19103936	5.653584515	1.57E-08	5.57E-07	619.4542465	705.2301641	714.103589	1354.171322	1532.876772	1712.432491	968.6343125	1360.733428	2166.780434
87	PRPF4B_PKc_E14_87	93.6186491	-8.482079776	1.502484623	-5.645368774	1.65E-08	5.78E-07	278.1767276	319.4010163	230.8863456	0	4.345504669	0	0	9.758247691	0
88	RIOK2_PKc_E3_117_8	183.0234799	-4.430425246	0.785594868	-5.639580182	1.70E-08	5.91E-07	448.8154871	510.4956414	512.5247981	27.46628988	24.98665185	0	25.81385858	89.9927287	7.115863494
89	CDK9_e5_1	327.5176607	-8.902347465	1.584304354	-5.619089186	1.92E-08	6.51E-07	826.5314911	919.0741494	1102.249984	0	4.345504669	68.58725012	0	4.336998974	22.53356773
90	RPA3_e1_2	492.1742599	-5.741455779	1.021477916	-5.620734122	1.90E-08	6.51E-07	1749.936028	1394.080789	1024.334778	9.15542996	69.52807471	47.22400828	9.833850888	15.17949641	110.2958842
91	CDK11A_PKc_E18_149_14	1199.090152	1.008178726	0.180623197	5.58166805	2.38E-08	7.99E-07	674.5563459	859.925813	729.829594	1632.99578	1150.472361	1167.107633	1618.897702	1590.594374	1367.431768
92	TSSK6_PKc_E1_771_45	459.409218	-1.811897994	0.325723732	-5.562683392	2.66E-08	8.81E-07	816.7553121	1012.801513	646.9106587	189.7670937	321.5673455	413.772263	220.0324136	169.14296	343.9334022
93	WNK3_PKc_E6_89_3	546.1752413	1.376814244	0.247712018	5.558124534	2.73E-08	8.95E-07	243.5157296	291.1918097	275.2050869	688.3218706	495.3875323	754.4597513	747.3726675	512.8501286	907.2725955
94	AURKB_PKc_E5_191_2	108.304472	-6.69118301	1.208159871	-5.538325821	3.05E-08	9.91E-07	270.1780358	366.7196853	308.801552	0	1.086376167	12.36819264	0	10.84249743	4.743908996
95	SMG1_PKc_E44_110_2	212.4175709	-3.059108296	0.555907232	-5.502911498	3.74E-08	1.20E-06	535.9123539	467.7268443	478.2135146	62.42338609	34.76403735	88.82611081	65.14926213	16.26374615	162.4788831
96	TTK_PKc_E15_158_2	209.2167911	-2.671034409	0.486310726	-5.492443956	3.96E-08	1.26E-06	545.6885328	456.8071515	468.9208753	38.28634347	81.47821255	43.85086483	43.02309764	104.0879754	100.8080662
97	PRKY_PKc_E5_96_2	1066.885835	1.024353986	0.186849007	5.482255437	4.20E-08	1.32E-06	604.3456064	680.6608552	673.3589398	1058.700628	1200.445665	1389.735101	1558.665366	1086.418243	1349.642109
98	MTOR_PKc_E49_123_6	175.3601241	-3.560770987	0.657851281	-5.412729425	6.21E-08	1.93E-06	432.8181034	469.5467931	456.054144	34.1247844	34.76403735	8.995049196	97.10927752	15.17949641	29.64943123
99	TLK2_PKc_E23_144_8	593.6561591	-1.377116276	0.255097847	-5.398384554	6.72E-08	2.07E-06	916.2945885	1050.110464	997.8864968	512.7040778	388.9226679	276.5977628	507.6725521	441.2896456	251.4271768
100	AK2_PKc_E6_159_16	732.8821533	-1.531532794	0.285265167	-5.368804077	7.93E-08	2.42E-06	1280.679439	1308.543195	1056.501606	356.2294566	384.5771632	791.5643293	330.6632361	319.8536743	767.3272801
101	CDC7_PKc_E7_250_6	296.4201506	-1.96322557	0.366292276	-5.359724184	8.33E-08	2.52E-06	559.0196859	606.0429539	513.2396165	228.0534372	156.4381681	148.4183117	218.8031823	82.4029805	155.3630196
102	RIPK3_PKc_E2_101_1	281.2827165	-1.775684693	0.332131685	-5.346327295	8.98E-08	2.68E-06	585.681992	440.4276122	386.00194	337.0862849	182.5111961	190.0204143	162.2585397	117.0989723	130.4574974
103	POMK_PKc_E5_705_3	1431.860427	0.751123536	0.140611707	5.341827861	9.20E-08	2.73E-06	897.6309742	899.9646869	1116.546352	1563.081588	1614.354985	1909.199192	1659.462337	1497.348896	1729.154829
104	TRRAP_PKc_E72_54_3	191.1089465	-3.858821407	0.726015082	-5.315070589	1.07E-07	3.13E-06	456.8141789	407.6685336	671.929303	46.60946162	28.24578035	2.248762299	22.1261645	23.85349436	60.4848397
105	BUB1_PKc_E24_107	104.5353114	-6.032754711	1.137922057	-5.301553543	1.15E-07	3.34E-06	327.9463658	280.2721168	278.7791789	10.82005359	16.29564251	6.746286897	0	2.168499487	17.78965874
106	RNASEL_PKc_E2_358_13	1293.658092	0.776638217	0.147204388	5.275917573	1.32E-07	3.80E-06	763.4306998	873.5754291	1019.331049	1375.811429	1473.126083	1580.879896	1364.446811	1381.334173	1810.987259
107	AURKB_PKc_E6_139_5	152.1432525	-5.32764389	1.017096846	-5.238089089	1.62E-07	4.61E-06	335.9450577	493.2061277	377.4241191	52.43564432	13.03651401	0	61.46156805	35.78024153	0
108	RPL9_e4_1	95.34837073	-7.968696646	1.521636733	-5.236924473	1.63E-07	4.61E-06	263.0680875	323.0409139	237.3197113	0	5.431880837	0	0	29.27474307	0
109	CHEK1_PKc_E3_224_1	242.9291438	-5.854082539	1.118498242	-5.233877282	1.66E-07	4.65E-06	718.1047793	774.3882189	595.4437334	14.14930085	27.15940418	10.11943035	0	17.34799589	29.64943123
110	CAMK1D_PKc_E3_75_1	2400.689301	1.031920703	0.197261098	5.231242823	1.68E-07	4.67E-06	1308.230489	1399.540635	1299.539865	2779.089149	1940.267835	4129.851962	2363.811907	2117.539749	4268.332119
111	RPS6KB1_PKc_E5_148_2	287.2696476	-1.682049773	0.322665345	-5.21298553	1.86E-07	5.11E-06	551.9097376	604.2230051	495.3691564	127.3437076	173.8201868	116.9356395	147.5077633	195.1649538	173.1526784
112	PLK4_PKc_E2_96_2	151.7694854	-4.721840561	0.907447313	-5.203432193	1.96E-07	5.33E-06	419.4869503	412.2184056	330.2461042	47.44177343	38.02316586	2.248762299	84.81696391	31.44324256	0
113	ATM_PKc_E61_64	415.8369667	-1.948937116	0.374824354	-5.199601083	2.00E-07	5.37E-06	751.8770338	747.0889868	738.4074149	553.4873567	107.5512406	254.1101398	206.5108686	172.3957092	211.1039503
114	MAST2_PKc_E19_102_15	414.7175356	-1.708670161	0.328668498	-5.198764631	2.01E-07	5.37E-06	771.4293916	870.8455059	684.7960343	352.9002094	184.6839484	94.44801656	313.4539971	318.7694246	141.1312926
115	MYO3A_PKc_E5_105	462.8401587	1.286184561	0.248077447	5.184608988	2.16E-07	5.70E-06	236.4057813	253.8828591	271.6309948	593.4383238	379.1452824	549.8223821	645.3464645	517.1871276	718.7022129
116	RIOK2_PKc_E4_176_2	311.9068982	-2.39502118	0.461959224	-5.184486108	2.17E-07	5.70E-06	687.887499	483.1964092	531.8248951	410.3297246	175.9929391	88.82611081	226.1785704	175.6484584	27.27747673
117	ERBB4_PKc_E18_123_8	1218.389623	1.003426224	0.195183828	5.14092912	2.73E-07	7.13E-06	736.7683936	684.3007528	626.8957433	1225.995303	1640.428013	1921.567385	1523.017656	1127.619733	1478.91363
118	CDK13_PKc_E7_57	548.4818861	-1.3640095	0.26582255	-5.131278363	2.88E-07	7.44E-06	898.5197177	908.1544565	846.3449944	486.0700997	312.8763362	391.28464	556.8418065	301.4214287	234.8234953
119	NEK1_PKc_E5_98	312.7482039	-1.79255998	0.352625532	-5.083466225	3.71E-07	9.50E-06	535.0236103	650.6316998	508.9507061	191.4317174	277.0259227	151.7914552	95.88004616	194.0807041	209.9179731
120	EGFR_PKc_E22_76_2	179.8495593	-3.648125888	0.71876637	-5.075537814	3.86E-07	9.82E-06	354.608672	353.9800437	437.4688654	134.834514	92.34197422	118.0600207	86.04619527	2.168499487	39.13724922
121	WNK1_PKc_E3_221_3	337.8022267	-2.053526124	0.404984619	-5.070627447	3.97E-07	1.00E-05	587.4594791	632.4322117	753.4186014	213.9041363	59.7506892	223.7518488	315.9124598	78.06598153	175.5246329
122	GAK_PKc_E6_126_13	253.9151506	-1.9456985	0.383963091	-5.067410238	4.03E-07	1.01E-05	502.1400994	478.6465372	404.5872186	150.6484384	245.5210138	124.8063076	132.756987	170.2272097	75.90254394
123	MASTL_PKc1_E3_140_4	352.7975182	-7.570254489	1.495781108	-5.061071068	4.17E-07	1.03E-05	985.6165845	987.3222298	1008.608773	0.832311815	44.54142286	82.07982391	0	15.17949641	50.99702171
124	RIPK1_PKc_E1_101_1	1293.066317	0.753248694	0.15057614	5.002443921	5.66E-07	1.39E-05	878.9673598	879.0352755	967.1493053	1313.388043	1372.093099	1610.113806	1278.400615	1656.733608	1681.715739
125	NEK1_PKc_E4_97_3	703.6649299	-1.738756244	0.348963022	-4.982637515	6.27E-07	1.53E-05	918.0720755	1212.085908	1252.36185	312.9492423	1160.249747	184.3985085	200.3647118	806.6818091	285.820517
126	CDK1_e5_1	401.0544045	-9.566426444	1.921693943	-4.978121765	6.42E-07	1.55E-05	366.162338	543.25472	2611.231642	21.64010718	0	50.59715173	0	0	16.60368149
127	MKNK1_PKc_E8_123_18	111.1578519	-6.059651011	1.21915874	-4.970354404	6.68E-07	1.61E-05	371.4947992	299.3815793	309.5163704	7.490806331	0	0	0	5.421248717	7.115863494
128	PHKG2_PKc_E5_66_2	335.4416228	-1.452114445	0.292412492	-4.965979512	6.84E-07	1.62E-05	565.2408907	655.1815718	536.1138056	213.0718245	255.2983993	152.9158363	190.530861	240.703443	209.9179731
129	POLR2A_e10_1	85.04102499	-8.031894979	1.617516971	-4.965570761	6.85E-07	1.62E-05	285.2866759	315.7611186	159.4045049	0	0	0	4.916925444	0	0
130	CDKL1_PKc_E4_91_3	1005.381428	0.924059492	0.186364983	4.958332183	7.11E-07	1.67E-05	573.2395825	503.2158461	569.7102707	1209.349067	1076.598782	1927.18929	977.238932	871.7367937	1340.154291
131	PCNA_e2_1	829.568353	-9.555705953	1.932680281	-4.944276633	7.64E-07	1.78E-05	4930.749153	1366.781557	1092.957345	0	31.50490885	1.12438115	0	34.69599179	8.301840743
132	ILK_PKc_E8_110_1	289.8375527	-2.074462527	0.421179388	-4.925365743	8.42E-07	1.95E-05	590.1257097	494.1161021	389.5760321	148.151503	381.3180347	240.617566	84.81696391	101.9194759	177.8965874
133	ATM_PKc_E61_64_1	517.458644	-1.397837598	0.284670584	-4.910368959	9.09E-07	2.09E-05	818.5327992	929.0838678	828.4745342	420.3174664	221.6207381	398.0309269	355.2478633	211.4287	474.3908996
134	SBK3_PKc_E4_525_38	1092.842866	0.884043831	0.18023508	4.90494875	9.35E-07	2.13E-05	766.0969304	659.7314439	646.9106587	1070.352994	1511.149249	1350.381761	1253.815988	1251.224204	1325.922564
135	MAPK3_PKc_E1_65_3	132.8308031	-4.624250032	0.943842308	-4.899388378	9.61E-07	2.17E-05	290.6191372	460.4470491	301.6533679	23.30473081	8.691009339	31.48267219	65.14926213	1.084249743	13.04574974
136	MTOR_PKc_E52_75	324.3148109	-4.851753352	0.994378764	-4.879180378	1.07E-06	2.39E-05	871.8574115	912.7043285	786.3002482	2.496935444	149.9199111	37.10457793	14.75077633	111.6777236	32.02138572
137	CDK9_e2_1	201.0010056	-7.882989739	1.620998114	-4.86304683	1.16E-06	2.57E-05	582.1270179	634.2521605	519.6729822	0	23.90027568	3.373143449	1.229231361	44.45423948	0
138	KIT_PKc_E15_92_5	832.4001904	0.89054893	0.183208393	4.860852247	1.17E-06	2.58E-05	606.1230934	525.9652063	475.354241	1181.050465	957.0974034	773.5742309	1032.554343	1065.817498	874.0652325
139	PLK1_PKc_E1_276_9	123.4300766	-4.885495431	1.005250675	-4.85997727	1.17E-06	2.58E-05	391.0471571	349.4301716	248.7568058	45.7771498	27.15940418	7.870668047	0	32.5274923	8.301840743
140	ERBB2_PKc_E21_156_2	333.4293164	-1.52487724	0.313896618	-4.857896373	1.19E-06	2.59E-05	493.252664	523.2352831	456.7689624	258.0166625	416.0820721	330.568058	183.1554728	221.1869477	118.5977249
141	IRAK1_PKc_E8_119_2	1572.948523	0.753197949	0.155353788	4.848275396	1.25E-06	2.69E-05	1084.267117	1118.358544	1010.753228	1662.126694	1955.477101	1894.582237	2101.985627	1795.517575	1533.468583
142	CDK9_e5_2	222.9378234	-7.086132015	1.465497011	-4.835309771	1.33E-06	2.86E-05	659.4477058	626.0623909	659.0625717	0	7.604633171	8.995049196	0	35.78024153	9.487817992
143	neg24	898.9728226	0.894393614	0.185465596	4.822423319	1.42E-06	3.03E-05	603.4568628	567.8240289	572.5695444	958.8232104	897.3467142	1217.704785	1199.729808	882.5792911	1190.721158
144	SMG1_PKc_E42_249_7	449.0742351	-1.695462391	0.352391015	-4.811309929	1.50E-06	3.18E-05	689.6649861	897.2347636	976.4419446	152.3130621	81.47821255	365.4238736	334.3509302	147.4579651	397.3023784
145	PIK3R4_PKc_E3_134_5	120.7016892	-5.995412484	1.246763375	-4.808781367	1.52E-06	3.20E-05	355.4974155	324.8608627	229.4567088	78.23731057	0	0	88.50465799	9.758247691	0
146	PLK4_PKc_E3_96_6	394.0342398	-2.114368975	0.441071626	-4.793708887	1.64E-06	3.42E-05	597.2356581	699.7703177	842.7709024	50.77102069	368.2815207	292.3390989	57.77387397	184.3224564	453.0433091
147	EGFR_PKc_E19_99	362.9666866	-1.465073714	0.308571583	-4.7479217	2.06E-06	4.24E-05	684.3325248	504.1258205	491.7950643	312.1169305	357.417759	294.5878612	302.3909148	142.0367164	177.8965874
148	NEK2_PKc_E1_78_8	127.0388092	-5.412486934	1.139681598	-4.749121985	2.04E-06	4.24E-05	317.2814433	298.4716049	331.6757411	39.11865528	78.21908405	0	31.96001539	46.62273897	0
149	GCK_PKc_E7_184_12	616.0090778	-1.355147999	0.28896215	-4.689707623	2.74E-06	5.60E-05	1021.166326	943.6434583	890.6637357	256.3520389	534.4970743	725.2258414	319.6001539	326.3591728	526.5738986
150	MAPK9_PKc_E3_130_3	1288.28589	0.797395735	0.171501626	4.649493719	3.33E-06	6.77E-05	902.0746918	878.1253011	879.2266412	1145.261057	1424.239155	1733.795733	1643.48233	1368.323176	1620.044922
151	CHEK1_PKc_E4_65_6	265.20993	-8.498428452	1.829157338	-4.646089363	3.38E-06	6.79E-05	661.2251928	818.9769648	809.8892556	77.40499875	0	0	14.75077633	1.084249743	3.557931747
152	MAP2K3_PKc_E8_128_12	747.016145	-1.367971548	0.294443908	-4.645949576	3.39E-06	6.79E-05	1057.604811	1254.854705	1150.142818	810.6717074	546.4472122	339.5631072	853.0865645	488.9966343	221.7777456
153	PTK2_PKc_E19_116_3	341.8325313	-1.423811085	0.307081204	-4.636594711	3.54E-06	7.06E-05	447.9267435	472.2767164	556.128721	211.4072009	356.3313829	480.1107508	168.4046965	168.0587102	215.8478593
154	CDK11B_PKc_E16_108_16	78.68427075	-7.98602581	1.726509279	-4.625533096	3.74E-06	7.40E-05	276.3992406	204.7442412	221.5937063	0	0	0	0	5.421248717	0
155	TEK_PKc_E18_114_4	1134.963849	0.919424717	0.198980439	4.620678897	3.82E-06	7.53E-05	567.9071213	765.2884749	734.1185044	1113.633208	1079.85791	1983.408348	1295.609855	1044.132503	1630.718717
156	PLK4_PKc_E4_115	80.04342242	-6.265186841	1.357464515	-4.615359569	3.92E-06	7.67E-05	187.5248867	252.0629103	257.3346267	0	4.345504669	2.248762299	0	9.758247691	7.115863494
157	CHEK1_PKc_E2_65_4	391.4859092	-8.934442802	1.938843064	-4.608130987	4.06E-06	7.90E-05	1101.153245	1324.01276	907.1045591	16.64623629	3.259128502	57.34343862	0	0	113.8538159
158	AKT1_PKc_E9_126_3	423.4974158	-1.458788002	0.317022787	-4.601524121	4.19E-06	8.10E-05	659.4477058	739.8091915	785.5854298	243.0350499	292.235189	267.6027136	404.4171178	258.0514389	161.2929059
159	WNK1_PKc_E6_49_2	329.6207772	-1.49125539	0.324211991	-4.59963059	4.23E-06	8.12E-05	566.1296342	576.0137986	627.6105617	148.9838148	265.0757848	151.7914552	238.470884	202.754702	189.7563598
160	CDK9_PKc_E6_149_13	235.2304686	-7.994984875	1.743364743	-4.585950764	4.52E-06	8.62E-05	687.887499	654.2715974	676.2182134	0	22.81389951	46.09962713	0	23.85349436	5.929886245
161	AURKA_PKc_E10_175_19	219.1075931	-2.185895978	0.477168334	-4.580974512	4.63E-06	8.77E-05	367.0510815	524.1452575	410.3057659	129.8406431	148.8335349	62.96534437	148.7369947	140.9524666	39.13724922
162	MASTL_PKc2_E9_142_2	277.2851544	-2.822444822	0.618755477	-4.561486611	5.08E-06	9.57E-05	507.4725606	553.2644384	433.8947733	32.46016077	83.65096488	444.1305541	12.29231361	123.6044707	304.796153
163	EIF2AK4_PKc_E10_107_8	732.6954135	1.015448317	0.223206678	4.549363523	5.38E-06	0.000100717	412.377002	427.6879705	439.6133206	690.8188061	1065.73502	938.8582598	769.498832	725.3630783	1124.306432
164	FES_PKc_E15_95_7	518.6740209	-1.272294537	0.279850974	-4.546328784	5.46E-06	0.000101557	743.8783419	716.149857	749.8445094	537.6734322	644.2210672	300.2097669	270.4308994	480.3226363	225.3356773
165	RIOK1_PKc_E10_138_3	158.3539846	-10.18999022	2.24254198	-4.543946248	5.52E-06	0.00010209	413.2657455	470.4567675	512.5247981	16.64623629	0	0	12.29231361	0	0
166	CDK6_PKc_E5_110_8	463.9729676	1.189400365	0.262425892	4.532328567	5.83E-06	0.000107221	286.1754195	259.3427055	243.7530769	432.8021436	469.3145043	634.1509683	470.7956113	580.0736127	799.3486658
167	neg50	784.3257872	0.947866326	0.209361673	4.527410926	5.97E-06	0.000109088	524.3586879	484.1063836	472.4949673	1068.68837	706.1445088	959.0971205	871.525035	1021.363258	951.1537537
168	ULK2_PKc_E4_33_1	817.5237372	1.27736401	0.282702124	4.518409669	6.23E-06	0.000113152	422.1531809	382.1892502	366.701843	760.7329985	673.5532237	1409.973961	710.4957267	616.938104	2014.975346
169	ATR_PKc_E44_154_6	209.9190064	-9.235504217	2.049507783	-4.506205974	6.60E-06	0.000119146	543.9110457	653.361623	651.1995692	0	11.95013784	14.61695494	0	0	14.23172699
170	WEE1_PKc_E4_143_9	141.8614551	-3.095091324	0.688295352	-4.49674884	6.90E-06	0.000123835	331.50134	410.3984568	258.7642635	74.0757515	52.14605603	25.86076644	65.14926213	17.34799589	41.50920372
171	CSNK1A1_PKc_E4_99_5	129.2139421	-4.886183262	1.088344243	-4.489556767	7.14E-06	0.000126703	341.2775189	363.0797877	391.7204873	0	11.95013784	7.870668047	39.33540355	6.505498461	1.185977249
172	TRPM6_PKc_E38_88_1	1698.288204	0.652506099	0.145344149	4.489386759	7.14E-06	0.000126703	1254.905877	1289.433732	1153.002091	2291.354426	1632.823379	1825.994987	2141.321031	1792.264826	1903.493485
173	WEE1_PKc_E5_122_1	112.6584967	-5.081378955	1.132974034	-4.484991539	7.29E-06	0.000128595	354.608672	292.1017841	310.2311888	10.82005359	0	1.12438115	23.35539586	21.68499487	0
174	ADRBK1_PKc_E11_131_9	454.5724431	-1.205897572	0.272814725	-4.420207056	9.86E-06	0.000172901	708.3286004	595.1232611	713.3887706	258.8489743	387.8362917	531.8322837	226.1785704	320.9379241	348.6773112
175	PAK3_PKc_E14_197_8	1167.149281	0.851299628	0.193376999	4.402279641	1.07E-05	0.000186755	697.6636779	746.1790124	729.829594	1156.913422	1090.721672	2055.368741	1274.712921	1071.238746	1681.715739
176	PRKCQ_PKc_E12_174_3	1201.789485	0.688711249	0.157062453	4.384951558	1.16E-05	0.000201109	852.3050537	858.1058642	773.4335169	1714.562338	1443.793926	1131.127436	1521.788425	1407.356167	1113.632637
177	PLK3_PKc_E4_130_12	485.5995666	-1.203169625	0.274790631	-4.378495809	1.20E-05	0.000205988	798.9804413	737.9892427	696.9479473	555.1519803	325.9128502	211.3836561	491.6925444	344.7914184	207.5460186
178	CDK7_PKc_E1_48	335.4858395	-1.336842246	0.306453171	-4.362305155	1.29E-05	0.000220596	473.7003062	480.466486	566.1361787	255.5197271	206.4114718	412.6478819	217.5739509	137.6997174	269.2168355
179	PRPF4B_PKc_E10_138_1	234.2633508	-6.125521102	1.406954545	-4.353744849	1.34E-05	0.000228112	694.9974473	697.9503689	551.1249921	6.658494517	0	110.1893527	14.75077633	5.421248717	27.27747673
180	CDC42BPA_PKc_E3_84	674.4579019	0.997626843	0.229288085	4.350975513	1.36E-05	0.000229729	465.7016143	445.8874586	375.2796639	916.3753078	538.842579	622.9071568	1337.403721	704.7623332	662.9612822
181	VRK1_PKc_E2_85_4	126.7744754	-3.976299187	0.917576184	-4.33348125	1.47E-05	0.0002474	281.7317018	339.4204532	413.1650395	19.97548355	1.086376167	21.36324184	24.58462722	32.5274923	7.115863494
182	CDK9_e3_1	276.7760579	-1.932157253	0.446132111	-4.330908279	1.48E-05	0.000248934	472.8115626	629.7022885	500.3728852	163.9654275	227.052619	37.10457793	204.0524059	166.9744605	88.94829368
183	POLR2A_e2_1	61.14066285	-9.703782219	2.247006961	-4.318536786	1.57E-05	0.000259033	173.3049901	251.1529359	125.8080397	0	0	0	0	0	0
184	RNASEL_PKc_E3_86_4	493.0141701	-1.419121106	0.328574312	-4.319026339	1.57E-05	0.000259033	704.7736262	812.6071439	714.8184074	189.7670937	512.769551	514.9665665	116.7769793	428.2786487	442.3695139
185	WNK1_PKc_E4_158_11	219.4317505	-2.008303748	0.464874211	-4.320101437	1.56E-05	0.000259033	387.4921829	549.6245408	406.0168554	64.92032154	95.60110272	100.0699223	47.94002308	132.2784687	190.9423371
186	ICK_PKc_E5_122_2	1266.777324	0.640025206	0.148341406	4.314541853	1.60E-05	0.000262344	1033.608736	929.0838678	743.4111437	1918.478733	1388.388742	1149.117535	1700.026972	1406.271917	1132.608273
187	STK32A_PKc_E4_152_7	1307.408965	0.747674012	0.173376359	4.312433455	1.61E-05	0.000263442	930.5144851	707.0501129	942.8454794	1342.518957	1120.053829	2322.971455	1433.283767	1136.293731	1831.148872
188	HIPK4_PKc_E2_357_2	452.1912385	-1.161416117	0.270379931	-4.295496754	1.74E-05	0.000282871	604.3456064	730.7094475	684.7960343	416.9882191	379.1452824	340.6874883	205.2816373	356.7181656	351.0492657
189	PRKCQ_PKc_E15_139_2	1135.369202	0.6495426	0.151277555	4.293714284	1.76E-05	0.000283644	785.6492883	808.0572719	849.9190865	1180.218153	1395.993375	1362.749953	1213.251353	1260.982452	1361.501882
190	RIOK3_PKc_E8_198_5	324.8111669	-1.244851444	0.290009959	-4.292443774	1.77E-05	0.000283771	462.1466402	535.0649503	521.102619	195.5932764	285.716932	278.8465251	179.4677787	235.2821943	230.0795863
191	CDK1_PKc_E4_124_1	218.0200439	-5.840236116	1.364107877	-4.281359425	1.86E-05	0.000296722	663.8914235	569.6439777	505.3766141	55.76489158	89.08284572	0	19.66770178	56.38098666	2.371954498
192	MAPK7_PKc_E2_88_7	810.17113	-0.851049865	0.198864569	-4.279544956	1.87E-05	0.000297593	966.0642266	1162.037316	1248.787758	506.0455833	821.3003825	695.9919315	496.6094698	594.1688594	800.5346431
193	CLK2_PKc_E10_83_3	723.9971368	-0.922932843	0.216280932	-4.267287155	1.98E-05	0.00031279	1040.718684	1020.991283	972.1530341	677.5018171	725.6992798	475.6132262	448.6694468	599.5901081	555.0373525
194	neg11	883.4983379	0.864960883	0.20281721	4.264731191	2.00E-05	0.000313972	564.3521471	544.1646944	582.5770021	1364.991376	923.4197422	798.3106162	1368.134505	968.2350209	837.2999378
195	STK17A_PKc_E3_145	751.7989977	0.860558051	0.201812631	4.264143668	2.01E-05	0.000313972	477.2552803	572.3739009	548.2657185	878.0889644	682.2442331	704.9869807	947.7373793	977.9932686	977.2452532
196	NEK10_PKc_E23_103	794.9666878	0.809743309	0.190454033	4.251646946	2.12E-05	0.000330324	521.6924573	523.2352831	538.9730792	843.96418	806.0911162	1135.624961	844.481945	931.3705296	1009.266639
197	PRKAA1_PKc_E1_58_5	583.0675595	-1.513833291	0.35650755	-4.246286765	2.17E-05	0.000336605	840.7513877	925.4439702	950.7084819	580.1213348	568.1747355	193.3935577	562.9879633	507.4288799	118.5977249
198	CHEK1_PKc_E6_189_6	124.5789275	-5.021301819	1.184816499	-4.238041776	2.25E-05	0.000347441	401.7120795	304.8414258	233.7456192	0	36.93678969	19.11447954	0	97.58247691	27.27747673
199	PCNA_e2_2	203.7854262	-10.35397948	2.44436602	-4.235854776	2.28E-05	0.000349077	541.2448151	518.685411	654.7736612	61.59107428	0	0	57.77387397	0	0
200	neg19	1280.617629	0.633758599	0.150032403	4.224144822	2.40E-05	0.000365891	846.9725924	853.5559922	966.4344869	1551.429222	1659.982784	1503.297597	1241.523675	1450.726157	1451.636153
201	MAP2K4_PKc_E6_52	952.6918926	0.850319036	0.201776893	4.214154674	2.51E-05	0.00037868	629.2304254	682.480804	645.4810219	967.1463285	721.3537751	1308.779658	1078.035904	1009.436511	1532.282606
202	TRRAP_PKc_E68_218_23	161.909841	-3.035383025	0.720192437	-4.214683285	2.50E-05	0.00037868	340.3887753	347.6102228	336.6794699	119.0205895	74.95995555	25.86076644	152.4246888	53.12823743	7.115863494
203	MAPKAPK5_PKc_E6_90_2	890.7839655	0.764326464	0.182497373	4.188150509	2.81E-05	0.000422687	609.6780676	667.0112391	639.7624747	1020.414285	1027.711854	800.5593785	1041.158963	1073.407246	1137.352182
204	CSNK2A2_PKc_E3_102_5	555.4419631	-0.993796966	0.237601189	-4.182626234	2.88E-05	0.000428868	735.8796501	862.6557362	737.6925965	315.4461777	636.6164341	493.6033246	293.7862953	549.7146199	373.5828334
205	STK11_PKc_E6_128_2	252.7152937	-1.86136679	0.444989307	-4.182947233	2.88E-05	0.000428868	633.6741431	431.3278681	386.7167584	117.3559659	214.016105	56.21905748	233.5539586	126.85722	74.71656669
206	PRKCQ_PKc_E11_60_3	911.0592041	0.826251555	0.197870599	4.175716654	2.97E-05	0.00043995	501.2513559	646.9918022	616.8882856	1224.330679	937.5426324	1138.998104	877.6711918	1098.34499	1157.513795
207	POLR2D_e2_1	230.1146542	-1.802661441	0.43306608	-4.162555144	3.15E-05	0.000463849	533.2461233	463.1769723	385.2871216	104.8712886	96.68747889	71.96039357	213.8862568	72.64473281	129.2715201
208	RPS6KA3_PKc_E7_107_1	650.9276003	0.885011763	0.213289639	4.149342488	3.33E-05	0.000489086	443.4830258	424.9580473	345.2572908	789.0316002	931.0243754	684.7481201	635.5126136	850.0517988	754.2815304
209	EPHA2_PKc_E13_210_8	124.3962403	-4.015733144	0.969034874	-4.144054309	3.41E-05	0.000498114	369.7173121	222.0337549	285.927363	57.42951521	63.0098177	2.248762299	52.85694852	63.97073486	2.371954498
210	PIK3R4_PKc_E4_93_1	164.4526248	-2.176457727	0.525716063	-4.139987118	3.47E-05	0.000504614	352.8311849	355.7999925	328.101649	56.59720339	83.65096488	73.08477472	71.29541894	78.06598153	80.64645293
211	ATM_PKc_E60_115_5	471.5971728	-1.402837736	0.339848947	-4.127827224	3.66E-05	0.000529525	870.0799245	792.587707	822.755987	265.5074688	120.5877546	278.8465251	672.3895545	183.2382066	238.3814271
212	NEK1_PKc_E3_111_2	531.5387724	-1.346933483	0.326875307	-4.120633942	3.78E-05	0.000542144	1030.053761	733.4393707	847.7746312	181.4439756	423.6867053	444.1305541	217.5739509	534.5351235	371.2108789
213	RPL9_e3_1	268.7978244	-6.127001325	1.487051884	-4.120233726	3.78E-05	0.000542144	766.0969304	777.1181421	723.3962283	0	21.72752335	0	2.458462722	110.5934738	17.78965874
214	OXSR1_PKc_E2_113_8	1269.885869	0.702071967	0.170630699	4.11457006	3.88E-05	0.000553032	803.424159	859.0158386	996.45686	1725.382392	1191.754656	1479.685593	1448.034543	1181.83222	1743.386556
215	neg08	1079.382751	0.792800223	0.192825185	4.111497285	3.93E-05	0.000555256	718.9935229	769.8383469	674.0737582	1419.923956	925.5924946	1439.207871	1408.69914	1221.949461	1136.166205
216	RIPK4_PKc_E5_159_15	294.149065	1.457566195	0.354419836	4.112541244	3.91E-05	0.000555256	142.1989662	212.9340108	145.1081367	277.9921461	207.497848	276.5977628	559.3002693	490.080884	335.6315615
217	DYRK3_PKc_E3_1140_67	566.2263938	1.131411695	0.275379733	4.108551068	3.98E-05	0.000559794	367.0510815	334.8705812	303.7978232	640.8800972	347.6403735	778.0717555	652.7218527	569.2311153	1101.772864
218	STK24_PKc_E5_158_6	797.1188899	0.83186887	0.202867319	4.100556341	4.12E-05	0.000576832	549.243507	508.6756926	467.4912385	1012.091167	854.9780437	1023.186846	1205.875965	782.8283147	769.6992346
219	WEE1_PKc_E8_86_4	318.3411987	-1.578854606	0.385141963	-4.099409459	4.14E-05	0.000577051	590.1257097	514.135539	586.1510941	297.1353178	132.5378924	74.20915587	390.8955728	151.7949641	128.0855429
220	DYRK1A_PKc_E6_287_15	414.9684156	-1.162178359	0.283804978	-4.094989333	4.22E-05	0.000582653	800.7579284	676.1109831	496.0839748	345.409403	275.9395465	193.3935577	531.027948	217.9341984	198.0582006
221	DYRK4_PKc_E4_105_4	729.5638003	0.916490317	0.223860676	4.094021038	4.24E-05	0.000582653	469.2565885	435.8777401	448.1911415	760.7329985	668.1213429	1219.953547	908.4019758	771.9858173	883.5530505
222	TRRAP_PKc_E68_218_2	333.5318485	-7.05578598	1.723280928	-4.094391033	4.23E-05	0.000582653	925.1820239	904.5145589	949.2788451	0	0	105.6918281	6.146156805	5.421248717	105.5519752
223	CDK1_PKc_E2_37_1	1117.471929	0.809426038	0.198198342	4.083919323	4.43E-05	0.000597813	695.8861909	816.2470416	751.9889646	1434.905568	886.4829525	1397.605769	1546.373052	1019.194759	1508.563061
224	PNCK_PKc_E3_132_27	405.9757031	-1.192293043	0.291849764	-4.08529726	4.40E-05	0.000597813	638.1178608	579.6536962	638.3328379	437.7960145	258.5575278	291.2147177	240.9293468	329.611922	239.5674043
225	ROS1_PKc_E37_65	361.1042781	-1.431968885	0.350623883	-4.084059741	4.43E-05	0.000597813	564.3521471	618.7825956	567.5658155	338.7509085	361.7632637	148.4183117	151.1954574	254.7986897	244.3113133
226	TRIO_PKc_E54_50_1	900.14968	0.739731381	0.181050185	4.08578086	4.39E-05	0.000597813	693.2199602	567.8240289	714.8184074	1007.097296	757.2041886	993.9529362	1363.217579	774.1543168	1229.858407
227	AKT3_PKc_E7_69_7	1339.017573	0.637993606	0.156639218	4.073013212	4.64E-05	0.000623759	967.8417137	928.1738934	940.7010242	1563.081588	1410.116265	1803.507364	1724.611599	1293.509944	1419.614767
228	MASTL_PKc2_E11_102_1	192.5634413	-2.2593355	0.555265183	-4.068930608	4.72E-05	0.000632004	337.7225447	412.2184056	342.3980172	98.21279412	190.1158293	78.70668047	24.58462722	163.7217113	85.39036193
229	PKMYT1_PKc_E3_57	219.9389512	-1.711045758	0.421087388	-4.063398258	4.84E-05	0.000644353	412.377002	376.7294038	335.2498331	198.9225237	177.0793153	125.9306887	100.7969716	166.9744605	85.39036193
230	CDK4_PKc_E7_136_28	228.377149	-2.273329702	0.561424549	-4.049216778	5.14E-05	0.000681691	397.2683618	340.3304276	545.4064449	29.96322532	265.0757848	205.7617504	76.21234438	79.15023127	116.2257704
231	GAK_PKc_E5_143_15	138.2634731	-3.886030516	0.959943093	-4.048188423	5.16E-05	0.000681728	361.7186203	325.7708371	338.8239251	89.05736416	31.50490885	0	28.2723213	58.54948614	10.67379524
232	BTK_PKc_E17_119_1	405.5876048	-1.21523672	0.300618928	-4.042449119	5.29E-05	0.000693212	520.8037137	577.8337474	479.6431514	333.7570376	615.9752869	385.6627343	130.2985243	376.234661	230.0795863
233	MARK1_PKc_E6_71_2	976.1548145	0.865045656	0.214000739	4.04225545	5.29E-05	0.000693212	541.2448151	670.6511367	565.4213603	1275.934012	1076.598782	1340.26233	1287.005235	755.7220712	1272.553588
234	CSNK1G3_PKc_E7_86_3	520.5841061	-1.259653333	0.312514453	-4.030704245	5.56E-05	0.000725069	706.5511133	914.5242773	917.1120168	357.8940803	336.7766119	332.8168203	411.7925059	533.4508738	174.3386556
235	NUAK2_PKc_E5_120_3	1151.202077	0.707807527	0.176209504	4.016852154	5.90E-05	0.000765745	758.0982386	814.4270928	914.2527431	1185.212024	1108.103691	1448.202921	968.6343125	1444.220658	1719.667011
236	MAP2K3_PKc_E7_52	325.1527608	-1.292531685	0.322689268	-4.005499448	6.19E-05	0.000799516	446.1492565	575.1038242	589.7251861	252.1904798	217.2752335	176.5278405	194.218555	294.9159302	180.2685419
237	YES1_PKc_E7_91	898.0344534	0.775492983	0.193647508	4.004662864	6.21E-05	0.000799516	607.9005805	573.2838753	661.2070269	778.2115466	828.9050157	1395.357007	883.8173486	941.1287773	1412.498904
238	PKMYT1_PKc_E3_57_4	52.17598511	-9.568027102	2.401631841	-3.983969124	6.78E-05	0.000868813	152.8638887	158.3355465	157.2600496	0	0	1.12438115	0	0	0
239	PDIK1L_PKc_E2_267_1	396.8770568	1.388961901	0.349288615	3.976545017	6.99E-05	0.000892625	149.3089145	220.2138061	200.1491541	142.3253203	370.4542731	703.8625996	280.2647503	439.1211461	1066.193547
240	neg22	524.876361	1.364750978	0.343815331	3.969430252	7.20E-05	0.000915868	221.2971412	282.0920656	228.027072	585.9475175	253.125647	981.5847435	708.0372639	376.234661	1087.541137
241	MASTL_PKc2_E10_114_6	220.4522388	-9.638907697	2.43392867	-3.960226039	7.49E-05	0.000947948	641.672835	606.0429539	664.7811189	0	6.518257004	0	0	65.05498461	0
242	AK2_PKc_E6_159_6	406.1637247	-1.052965735	0.26696068	-3.94427275	8.00E-05	0.001007482	531.4686362	693.4004968	563.9917235	247.1966089	447.5869809	291.2147177	280.2647503	389.2456579	211.1039503
243	PTK7_PKc_E15_40_2	250.3827502	-1.499757329	0.38038919	-3.942691774	8.06E-05	0.001007482	386.6034394	483.1964092	436.754047	164.7977393	155.3517919	156.2889798	208.9693314	120.3517215	141.1312926
244	STK33_PKc_E5_114_5	694.4897633	0.851482183	0.215953056	3.942904068	8.05E-05	0.001007482	558.1309423	478.6465372	386.7167584	699.9742361	746.3404269	818.5494768	904.7142817	765.4803189	891.8548913
245	PIK3R4_PKc_E2_661_16	258.6430682	-7.175209919	1.820507562	-3.941323874	8.10E-05	0.00100911	679.0000636	758.0086796	665.4959373	0	32.59128502	84.32858621	0	20.60074512	87.76231643
246	TRPM6_PKc_E37_52	633.7554395	1.113678652	0.282712851	3.939257258	8.17E-05	0.001013704	343.9437495	424.0480729	331.6757411	507.7102069	508.4240463	1124.38115	859.2327213	609.3483558	995.0349119
247	CDK7_PKc_E4_68_3	129.8775909	-4.396194532	1.119909998	-3.925489139	8.66E-05	0.001069131	315.5039563	330.3207091	356.6943853	0	44.54142286	32.60705334	11.06308225	76.98173178	1.185977249
248	SIK2_PKc_E5_125_1	395.3189877	1.061826237	0.27061083	3.923812796	8.72E-05	0.00107226	215.0759364	261.1626543	247.327169	372.8756929	601.8523967	322.6973899	448.6694468	637.5388491	450.6713546
249	PRKY_PKc_E2_169_9	1045.696521	0.669282942	0.170791422	3.918715212	8.90E-05	0.001086427	673.6676024	670.6511367	857.0672705	933.0215441	1260.196354	1462.819876	875.212729	1256.645453	1421.986722
250	TTBK2_PKc_E4_74_4	871.2268747	0.763346848	0.194765153	3.919319429	8.88E-05	0.001086427	546.5772763	632.4322117	686.2256711	823.1563846	696.3671233	1212.082879	973.5512379	852.2202983	1418.42879
251	neg27	1288.581087	0.588435736	0.150203778	3.917582804	8.94E-05	0.001087193	832.7526958	978.2224857	953.5677555	1632.163468	1552.431543	1488.680642	1336.174489	1510.359893	1312.876815
252	MOK_PKc_E4_71	883.4828055	0.76053337	0.194442235	3.911358918	9.18E-05	0.001111173	593.6806839	655.1815718	592.5844598	969.643264	869.1009339	1152.490678	1057.13897	1147.136229	914.388459
253	CDK13_PKc_E6_190_2	758.3721559	-1.239776589	0.317114866	-3.909550514	9.25E-05	0.001114857	1106.485706	942.7334839	1092.957345	825.6533201	321.5673455	883.7635835	960.029693	169.14296	523.0159668
254	NEK8_PKc_E1_41_1	233.3664077	-1.759820485	0.450237434	-3.908649868	9.28E-05	0.001114857	594.5694274	422.2281241	290.2162734	86.56042872	173.8201868	142.796406	102.026203	152.8792138	135.2014064
255	MAP3K9_PKc_E5_68_2	776.1296668	0.793711839	0.203394695	3.902323218	9.53E-05	0.001139923	589.2369662	419.4982008	441.0429574	1374.146806	823.4731348	699.365075	1327.56987	653.8025953	657.031396
256	STK33_PKc_E7_139	1032.741401	0.658741359	0.169208837	3.893067111	9.90E-05	0.001179697	699.441165	641.5319557	749.129691	1467.365729	1021.193597	1363.874334	1290.692929	844.6305501	1216.812657
257	AURKA_PKc_E7_188_1	196.195326	-7.863855115	2.020542523	-3.891952298	9.94E-05	0.001180521	660.3364493	607.8629027	477.4986962	0	0	0	0	1.084249743	18.97563598
258	CHUK_PKc_E5_89	284.8820775	1.705720928	0.438706233	3.888070873	0.000101044	0.001194906	121.7578648	121.0265959	92.92639297	170.623922	246.60739	672.3799274	390.8955728	310.0954266	437.6256049
259	ERBB2_PKc_E22_76_9	389.2711612	-1.033206668	0.265923203	-3.885357341	0.000102179	0.001203666	434.5955905	555.9943616	518.2433454	426.1436491	474.7463851	357.5532055	212.6570255	260.2199384	263.2869493
260	TRRAP_PKc_E69_185_6	233.8364544	-1.54504561	0.398343903	-3.878672675	0.000105028	0.001232463	399.9345924	459.5370747	431.0354997	147.3191912	105.3784882	118.0600207	114.3185166	172.3957092	156.5489969
261	ILK_PKc_E11_100	438.4807283	-1.208338993	0.312388926	-3.868059634	0.000109705	0.001282412	609.6780676	665.1912903	669.7848478	194.7609646	431.2913384	505.9715173	258.1385858	207.091701	404.4182419
262	CDK16_PKc_E5_36	1120.80997	0.757691922	0.19630991	3.859672298	0.000113539	0.001322168	752.7657773	862.6557362	672.6441214	1493.999707	959.2701557	1448.202921	1306.672937	1178.579471	1412.498904
263	MAP3K10_PKc_E2_181_22	641.7578371	0.826152666	0.214437077	3.852657748	0.000116843	0.001355464	460.3691531	568.7340033	381.7130296	744.919074	709.4036373	434.0111237	818.6680864	922.6965317	735.3058944
264	PHKG1_PKc_E3_179_3	636.374125	-0.926323492	0.240604301	-3.849987251	0.000118124	0.001365137	916.2945885	988.2322042	936.4121138	312.9492423	566.0019832	520.5884722	534.715642	469.4801389	482.6927404
265	ICK_PKc_E8_172_2	1498.397459	0.60506007	0.157370505	3.844812421	0.000120645	0.001389007	1245.129698	1218.455729	1122.979718	1297.574119	1705.610583	1435.834728	2072.484075	1753.231835	1634.276649
266	CDK12_PKc_E8_102_1	281.3055323	-6.824171435	1.775483541	-3.843556574	0.000121264	0.001390889	789.2042624	872.6654547	847.0598128	0	0	3.373143449	8.604619527	10.84249743	0
267	CDK9_PKc_E1_77_1	184.9827995	-9.489324579	2.475143041	-3.833848963	0.000126154	0.001441553	515.4712525	529.6051039	609.0252831	7.490806331	0	0	0	3.25274923	0
268	DCLK2_PKc_E11_147_9	1469.639572	0.707341227	0.184630528	3.831117385	0.000127563	0.001452215	1012.278891	1170.227085	1029.338507	2018.35615	1201.532041	1497.675691	1777.468548	1517.949641	2001.929596
269	MAST1_PKc_E15_166_27	1250.924185	0.730383474	0.190721735	3.829576494	0.000128364	0.001455905	904.7409225	760.7386028	864.930273	1199.361325	1160.249747	1965.418249	1102.620531	1191.590468	2108.667549
270	ERBB2_PKc_E19_99_8	1429.468367	0.762501481	0.199590436	3.820330752	0.000133273	0.001505983	830.0864652	849.0061202	998.6013152	2469.469154	1704.524207	1300.90899	2072.484075	1313.026439	1327.108542
271	SMG1_PKc_E43_139_5	166.2871993	-2.41537973	0.63350631	-3.812716135	0.000137448	0.001547431	399.9345924	310.3012722	300.2237311	26.63397807	162.9564251	68.58725012	50.3984858	130.1099692	47.43908996
272	BUB1_PKc_E25_157_4	200.289553	-7.137582021	1.872564958	-3.811660573	0.000138036	0.001548341	649.6715268	599.6731331	497.5136116	0	18.46839484	1.12438115	0	6.505498461	29.64943123
273	STK17B_PKc_E4_145_4	1016.759279	0.610917821	0.160381122	3.809162898	0.000139438	0.001558335	703.8848827	713.4199338	814.1781661	1181.050465	1032.057359	1288.540797	1052.222045	1054.975	1310.50486
274	CHEK1_PKc_E7_105_1	204.357346	-11.76801574	3.093329935	-3.804319613	0.000142194	0.001583341	609.6780676	609.6828516	614.029012	5.826182702	0	0	0	0	0
275	RPS6KB1_PKc_E9_91_7	476.6952072	-1.204049491	0.317202174	-3.795842499	0.000147143	0.001632484	762.5419563	757.0987052	712.6739522	223.8918781	511.6831748	167.5327913	267.9724367	685.2458378	201.6161323
276	PAK7_PKc_E11_147_8	847.5960587	0.874643295	0.231010909	3.786155812	0.000152996	0.001691268	504.80633	606.9529283	659.7773901	735.7636441	592.0750112	1103.017908	1204.646734	670.0663414	1551.258242
277	MAST1_PKc_E13_139_1	560.3762971	-1.147678671	0.303791571	-3.777848964	0.000158189	0.001736093	784.7605447	841.7263249	827.7597158	705.8004188	288.9760605	299.0853858	752.2895929	292.7474307	250.2411995
278	neg33	701.4392129	0.76983144	0.203774649	3.777856785	0.000158184	0.001736093	500.3626123	477.7365628	484.6468802	876.4243407	684.4169854	765.7035628	1030.095881	804.5133096	689.0527817
279	TRRAP_PKc_E71_195	116.1837726	-4.655179612	1.233076276	-3.775256814	0.000159843	0.001747959	367.939825	292.1017841	211.5862486	9.987741775	60.83706537	1.12438115	38.10617219	63.97073486	0
280	PRKCZ_PKc_E11_87_3	573.1188011	-0.926705865	0.24646676	-3.759962856	0.000169939	0.001851724	754.5432644	717.9698058	684.7960343	905.5552543	518.2014318	409.2747384	502.7556267	319.8536743	345.1193795
281	PDK1_PKc_E6_68_2	1343.627781	0.822650155	0.218981847	3.756704802	0.000172165	0.001869312	873.6348986	817.157016	776.2927905	1388.296107	1020.107221	2613.061791	1295.609855	1217.612462	2090.87789
282	CHUK_PKc_E6_90_5	1115.841395	0.601769796	0.160286799	3.754331614	0.000173805	0.001880418	835.4189264	857.1958898	974.2974894	1107.807025	942.9745132	1244.689933	1173.91595	1244.718705	1661.554126
283	PRKCB_PKc_E9_45_1	1388.379839	0.683112775	0.182083665	3.751642274	0.00017568	0.001893992	943.8456382	1013.711488	922.830564	2247.241899	1379.697732	1272.799461	1902.850147	1296.762693	1515.678924
284	CDK3_PKc_E2_116_4	471.037281	-1.061268735	0.283653111	-3.741431675	0.000182975	0.001965692	745.655829	758.0086796	649.7699324	375.3726284	240.089133	414.8966442	259.3678172	337.2016702	458.9731954
285	ROCK2_PKc_E1_27_3	826.9712586	0.805573976	0.216032571	3.728946847	0.000192282	0.002058426	593.6806839	655.1815718	464.6319648	767.391493	1126.572086	872.519772	993.2189397	876.0737927	1093.471024
286	neg12	531.962706	1.014634727	0.273100387	3.715244563	0.000203007	0.002158101	365.2735944	323.0409139	314.5200993	462.7653689	590.988635	624.031538	626.9079941	467.3116394	1012.824571
287	PIK3R4_PKc_E4_93	233.0328023	-5.35569056	1.44123247	-3.716049055	0.000202362	0.002158101	375.0497734	560.5442337	586.8659125	135.6668258	15.20926634	259.7320455	15.98000769	0	148.2471561
288	ROCK2_PKc_E2_82_3	884.8060123	0.763549762	0.206267038	3.701753663	0.000214114	0.002268275	511.9162783	708.8700617	589.7251861	951.3324041	1137.435847	972.5896943	1225.543667	1109.187488	756.6534849
289	MTOR_PKc_E48_148_19	249.1182593	-6.170842818	1.669254561	-3.696765587	0.000218364	0.002305287	664.780167	662.4613671	624.7512881	93.21892323	69.52807471	0	12.29231361	113.8462231	1.185977249
290	PDGFRB_PKc_E13_105_1	986.9172534	0.629843216	0.171154087	3.679977658	0.000233254	0.002453997	692.3312167	663.3713415	772.7186985	956.3262749	1114.621948	1375.118146	1085.411292	949.8027752	1272.553588
291	EPHA4_PKc_E11_43_1	765.1268666	1.071666078	0.292963542	3.658018578	0.000254173	0.002664882	511.0275348	315.7611186	398.8686714	580.9536466	507.3376701	1530.282744	673.6187858	557.3043681	1810.987259
292	POLR2A_e28_2	199.5484713	-1.71549712	0.469336422	-3.655154471	0.000257027	0.002685582	375.0497734	364.8997365	288.0718182	183.940911	87.99646955	169.7815536	136.4446811	75.89748204	113.8538159
293	TTK_PKc_E17_125_3	88.26436198	-6.147561171	1.689978782	-3.637655831	0.000275131	0.002864928	269.2892922	271.1723728	174.4156914	43.28021436	0	12.36819264	0	23.85349436	0
294	AK2_PKc_E6_159_17	321.7950686	-1.252501171	0.345596135	-3.624175859	0.000289884	0.003008289	532.3573797	518.685411	480.3579698	172.2885456	249.8665185	255.2345209	119.235442	315.5166753	252.613154
295	PKMYT1_PKc_E4_494_118	84.33415294	-5.52733378	1.528732347	-3.615632123	0.000299616	0.003098736	312.8377256	196.5544715	210.1566118	0	0	3.373143449	0	32.5274923	3.557931747
296	STKLD1_PKc_E3_45	1001.203749	0.76989249	0.213101856	3.612791108	0.000302919	0.003122314	614.1217853	788.9478094	607.5956463	867.2689108	1079.85791	1467.3174	797.7711533	1140.63073	1647.322399
297	RPA3_e1_1	313.7207463	-8.874585732	2.458848709	-3.609244318	0.00030709	0.003154655	1233.576032	851.7360434	650.4847508	0	69.52807471	0	0	8.673997947	9.487817992
298	TBCK_PKc_E6_142_17	328.501941	-1.213319452	0.336639567	-3.604209279	0.000313105	0.003205646	461.2578966	535.0649503	447.4763231	218.0656954	398.7000534	190.0204143	159.8000769	410.9306528	135.2014064
299	PTK2_PKc_E18_101_4	308.1799735	-1.320895657	0.366721097	-3.601908017	0.00031589	0.003223347	436.3730775	468.6368187	461.0578728	133.1698903	419.3412006	246.2394717	103.2554343	287.326182	218.2198138
300	CSNK2A1_PKc_E10_102_3	229.5142053	-2.352150904	0.653216827	-3.600873105	0.00031715	0.003225419	318.1701869	359.4398901	348.8313828	29.96322532	28.24578035	476.7376074	66.37849349	22.76924461	415.0920372
301	EPHB6_PKc_E14_150	551.0263423	0.861151608	0.239427836	3.596706304	0.000322272	0.003266618	502.1400994	315.7611186	323.0979202	687.4895588	443.2414763	620.6583945	701.8911071	519.3556271	845.6017786
302	RPS6KL1_PKc_E4_42_3	196.3243628	-2.045163351	0.569084534	-3.593777777	0.000325918	0.003292634	380.3822346	338.5104788	426.7465892	115.6913422	109.7239929	47.22400828	86.04619527	222.2711974	40.32322647
303	POLR2D_e3_1	102.9737796	-4.951510679	1.382427974	-3.581749483	0.000341301	0.003436664	243.5157296	337.6005044	275.2050869	0	11.95013784	0	45.48156036	13.01099692	0
304	PAK7_PKc_E7_134_9	1168.592887	0.610077621	0.170563622	3.576833166	0.000347782	0.003490404	715.4385487	876.3053523	943.5602978	1037.892833	1328.638053	1779.89536	1183.749801	1365.070427	1286.785315
305	MAP4K1_PKc_E1_54_5	458.0535693	-1.153568591	0.322715399	-3.574569407	0.000350805	0.003505525	563.4634036	729.7994731	706.955405	572.6305284	437.8095954	204.6373692	324.5170793	274.3151851	308.3540847
306	PLK1_PKc_E1_276_2	255.1106413	-5.045663574	1.411774518	-3.573986859	0.000351587	0.003505525	688.7762425	667.0112391	547.5509001	34.1247844	118.4150022	3.373143449	49.16925444	187.5752056	0
307	CLK4_PKc_E6_117_3	2000.519215	0.524124805	0.146984352	3.565854447	0.000362673	0.003604281	1512.641503	1566.975926	1511.840932	2501.097003	2497.578809	1781.019741	2478.130424	2101.276003	2054.112595
308	TTBK2_PKc_E3_148_2	958.2491232	0.991763623	0.278490805	3.561207782	0.000369153	0.00365677	495.0301511	512.3155902	463.9171464	997.9418657	664.8622144	2034.005499	915.777364	581.1578625	1959.234415
309	SGK494_PKc_E4_69_2	271.3233646	-2.127626446	0.597653881	-3.559964243	0.000370905	0.00366224	344.832493	264.8025519	563.9917235	67.41725698	525.806065	82.07982391	56.54464261	488.9966343	47.43908996
310	RNASEL_PKc_E4_195_14	1394.38812	0.630518532	0.177726392	3.54769219	0.000388622	0.003824794	1128.704294	1021.901257	1007.179136	1440.731751	1063.562268	1923.816147	1889.328602	1324.953186	1749.316442
311	ERN1_PKc_E18_148_14	688.0459635	0.708421531	0.199879143	3.544249401	0.000393733	0.003862631	438.1505646	505.9457694	573.9991812	586.7798293	665.9485906	925.365686	645.3464645	902.0957865	948.7817992
312	MAP2K1_PKc_E3_147_13	299.67256	-1.388144293	0.391827559	-3.542742876	0.000395989	0.003872312	550.1322505	458.6271003	440.328139	198.9225237	274.8531703	131.5525945	226.1785704	339.3701697	77.08852119
313	NEK8_PKc_E3_233_4	1505.713807	0.644854688	0.182108541	3.541045824	0.000398544	0.003884852	846.9725924	1048.290515	1132.987176	2158.184535	1564.381681	1964.293868	1846.305504	1161.231475	1828.776918
314	MAST1_PKc_E14_133_6	330.7916752	-1.675449306	0.474380664	-3.531866774	0.000412637	0.003996686	629.2304254	490.4762045	618.3179224	247.1966089	343.2948689	38.22895908	274.1185935	208.1759507	128.0855429
315	TTBK2_PKc_E7_66_3	1034.593509	0.635597661	0.179921408	3.532640542	0.000411431	0.003996686	735.8796501	811.6971695	666.2107557	1492.335084	1128.744838	962.470264	1497.203798	1092.923741	923.876277
316	TSSK3_PKc_E1_121_13	275.5418114	-1.589738933	0.451903487	-3.517872687	0.000435021	0.004200155	487.9202028	424.9580473	512.5247981	194.7609646	272.680418	51.72153288	188.0723982	242.8719425	104.3659979
317	POLR2A_e28_1	459.4371501	-1.218868938	0.34666495	-3.515985499	0.000438125	0.00421678	663.8914235	879.0352755	596.1585518	471.088487	293.3215652	119.1844018	490.463313	502.0076312	119.7837022
318	PDK3_PKc_E2_142_11	1320.233746	0.583070607	0.165906171	3.514460031	0.000440649	0.004227736	1038.052453	964.5728696	802.7410716	1506.484384	1860.962375	1495.426929	1712.319286	1323.868937	1177.675408
319	RPA3_e2_1	328.4815812	-3.097774983	0.882098124	-3.511825836	0.00044504	0.004256475	657.6702187	726.1595754	793.4484323	124.0144604	205.3250956	41.60210253	206.5108686	189.7437051	11.85977249
320	CDK17_PKc_E9_63_2	644.7604086	0.784739593	0.223694871	3.508080402	0.000451353	0.004303365	463.9241272	422.2281241	426.7465892	858.9457926	491.0420276	836.5395752	802.6880787	601.7586076	898.9707548
321	MARK1_PKc_E8_237_15	977.4068241	0.727970747	0.207566303	3.507172106	0.000452896	0.00430463	551.020994	738.8992171	607.5956463	1308.394173	928.8516231	1510.043884	1014.115873	1030.037256	1107.702751
322	CDK7_PKc_E6_111_3	197.5621897	-6.94007192	1.980928399	-3.503444104	0.000459283	0.00434532	451.4817177	636.9820837	639.0476563	0	14.12289018	0	0	16.26374615	20.16161323
323	MAP4K1_PKc_E4_65_2	537.3450361	-0.903609613	0.257952056	-3.503013799	0.000460026	0.00434532	684.3325248	776.2081677	732.6888676	640.0477854	479.0918898	305.8316727	511.3602462	407.6779035	298.8662668
324	neg37	966.081214	0.771081215	0.220206749	3.501623902	0.000462432	0.004354567	601.6793757	604.2230051	711.2443154	1306.729549	1337.329062	767.9523251	1375.509893	1112.440237	877.6231643
325	MAPK10_PKc_E6_59_2	285.5376984	1.299938226	0.372346803	3.491202869	0.000480851	0.004514081	125.312839	195.6444971	157.974868	310.4523068	208.5842241	367.6726359	490.463313	305.7584276	407.9761737
326	DYRK3_PKc_E3_1140_22	917.2813538	0.711943028	0.203986702	3.490144311	0.00048276	0.004518098	679.0000636	683.3907784	629.755017	967.9786403	790.8818498	1152.490678	1285.776004	780.6598153	1285.599338
327	INSRR_PKc_E19_160_12	401.35726	-1.029007556	0.295427896	-3.48310897	0.000495627	0.004613281	655.0039881	576.0137986	543.2619897	371.2110693	328.0856025	194.5179389	467.1079172	313.3481758	163.6648604
328	MAP3K7_PKc_E4_46_1	1170.486794	0.681025702	0.195532296	3.482932067	0.000495954	0.004613281	855.8600278	856.2859154	749.129691	2021.685398	996.2069454	1013.067416	1690.193121	1161.231475	1190.721158
329	TIE1_PKc_E16_111_15	1001.104629	1.015817795	0.291907645	3.479928711	0.000501547	0.004651126	517.2487396	472.2767164	508.2358877	617.5753664	785.449969	2782.843345	920.6942894	791.5023127	1614.115036
330	neg42	830.6532224	0.680638414	0.195642804	3.478985167	0.000503316	0.004653389	655.8927316	653.361623	483.9320618	887.2443943	1047.266625	895.007395	1054.680508	866.315545	932.1781177
331	TAOK3_PKc_E5_102_2	1519.378755	0.546862518	0.157301264	3.476529713	0.000507948	0.004682022	1163.365292	1163.857264	1249.502576	1290.915624	1740.37462	1842.860704	1798.365481	1566.740879	1858.426349
332	ACVR2A_PKc_E5_87_3	554.620844	0.80007441	0.230405298	3.47246533	0.000515702	0.004739174	357.2749026	343.0603508	380.9982112	533.5118731	600.7660205	843.2858621	470.7956113	636.4545994	825.4401653
333	CDK1_e6_1	241.0252386	-9.877933215	2.85189837	-3.463634371	0.00053293	0.004882794	798.9804413	739.8091915	623.3216513	0	0	0	0	0	7.115863494
334	IRAK2_PKc_E10_63_2	773.6895596	0.79091068	0.228673542	3.458689067	0.000542811	0.004958434	444.3717694	605.1329795	518.9581638	1000.438801	848.4597867	798.3106162	1103.849762	696.0883353	947.595822
335	MAP3K3_PKc_E17_211_2	725.7763666	-0.896553013	0.259366249	-3.456706557	0.00054682	0.004980142	909.1846402	1000.061871	892.8081909	444.454509	664.8622144	970.340932	298.7032207	535.6193732	815.9523473
336	ATR_PKc_E42_151_4	177.5423529	-9.354717166	2.711936338	-3.449460459	0.000561708	0.005088997	471.9228191	496.8460253	622.6068329	0	0	0	0	6.505498461	0
337	MLKL_PKc_E5_98_1	1418.385888	0.506557286	0.146859352	3.449268148	0.000562108	0.005088997	1077.157169	1123.818391	1087.238798	1737.867069	1409.029889	1652.84029	1497.203798	1509.275643	1671.041944
338	AKT3_PKc_E5_132_2	1168.858484	0.694411189	0.201625633	3.444062035	0.000573044	0.005172656	848.7500795	849.9160946	780.5817009	1201.85826	1063.562268	1605.616281	1513.183805	901.0115368	1755.246329
339	BUB1B_PKc_E18_101_2	132.7755843	-11.10632551	3.226472649	-3.442250009	0.000576897	0.005192071	382.1597217	393.1089431	411.0205843	0	8.691009339	0	0	0	0
340	MERTK_PKc_E17_160_3	332.9732894	1.184473687	0.344824735	3.435002095	0.000592549	0.005301665	206.188501	201.1043436	186.5676043	186.4378465	295.4943175	496.9764681	399.5001923	368.6449128	655.8454187
341	PRKDC_PKc_E84_189_21	446.2230296	-1.40153814	0.40798939	-3.435231835	0.000592047	0.005301665	669.2238847	584.2035682	599.0178254	847.2934272	96.68747889	160.7865044	737.5388166	127.9414697	193.3142916
342	neg38	736.7696041	0.81152571	0.236727072	3.428106905	0.000607806	0.00542227	559.9084294	455.8971771	481.0727882	606.7553128	662.6894621	1113.137338	748.6018989	723.1945789	1279.669452
343	MAP2K2_PKc_E4_78_8	411.5833322	-0.936502349	0.274420137	-3.412659001	0.000643324	0.005722394	508.3613042	624.242442	517.528527	515.2010132	362.8496399	294.5878612	344.1847811	315.5166753	221.7777456
344	ATM_PKc_E62_36_1	411.5192787	-1.287492752	0.378685202	-3.399902467	0.000674099	0.005961379	528.8024056	607.8629027	674.0737582	594.2706356	271.5940418	139.4232625	507.6725521	197.3334533	182.6404963
345	TTK_PKc_E14_48_3	137.2640485	-6.971309977	2.050184195	-3.40033349	0.000673037	0.005961379	394.6021312	495.0260765	295.9348207	0	0	19.11447954	0	14.09524666	16.60368149
346	CSNK1G1_PKc_E3_41	1371.808294	0.599502731	0.176666636	3.393412266	0.000690277	0.00607686	1086.044604	979.1324601	892.0933725	1891.012443	1107.017315	1801.258602	1821.720877	1138.462231	1629.53274
347	LMTK3_PKc_E8_149_33	420.852539	-0.853331425	0.251492461	-3.393069601	0.000691141	0.00607686	662.1139364	626.9723653	590.4400046	281.3213933	266.162161	315.951103	301.1616834	354.5496661	389.0005377
348	MAP3K11_PKc_E1_403_77	404.6808702	-1.225796612	0.3614474	-3.391355457	0.000695478	0.006097427	527.913662	476.8265884	554.6990842	178.9470401	297.6670698	772.4498497	124.1523675	199.5019528	509.9702171
349	ROR1_PKc_E9_849	527.2368967	0.856033646	0.253062151	3.382701211	0.000717767	0.006274803	326.1688787	440.4276122	321.6682834	484.4054761	532.324322	681.3749766	743.6849734	612.601105	602.4764425
350	FLT4_PKc_E21_151_21	606.9703334	0.724191224	0.214432028	3.377253064	0.000732137	0.006382139	458.591666	494.1161021	401.727945	638.3831618	549.7063407	681.3749766	790.3957651	716.6890804	731.7479626
351	neg39	949.0886654	0.603925391	0.17894276	3.374964099	0.000738253	0.006417124	647.0052962	666.1012647	772.7186985	1238.47998	980.9976791	1063.664567	1121.059001	1061.480499	990.2910029
352	BUB1B_PKc_E19_150_8	153.9820738	-6.788635659	2.015556518	-3.368119722	0.000756827	0.006559886	479.0327674	439.5176378	389.5760321	22.47241899	0	0	45.48156036	9.758247691	0
353	AK3_PKc_E5_40	243.4201839	-1.51145527	0.4489673	-3.366515268	0.000761244	0.006576401	399.0458489	399.4787639	370.9907535	127.3437076	87.99646955	319.3242465	118.0062107	91.07697845	277.5186763
354	ROCK2_PKc_E3_101_4	720.123756	0.934076056	0.277514507	3.365863878	0.000763044	0.006576401	323.5026481	450.4373306	468.9208753	1097.819283	653.9984527	943.3557844	1151.789785	466.2273897	925.0622542
355	TAOK1_PKc_E4_102_1	626.3120088	0.760410147	0.226012254	3.364464244	0.000766924	0.006591227	531.4686362	517.7754366	470.3505121	453.6099389	455.1916141	607.1658207	692.0572562	975.8247691	933.364095
356	PAK3_PKc_E10_49	1396.390932	0.500015029	0.148667433	3.363312462	0.000770131	0.006600199	1032.719992	1071.949849	1019.331049	1971.746689	1550.258791	1492.053785	1564.811523	1473.495401	1391.151313
357	NUAK1_PKc_E2_121	520.7700799	0.749243713	0.223032813	3.359342976	0.00078128	0.006676993	300.3953161	410.3984568	356.6943853	451.1130035	692.0216186	646.519161	437.6063645	798.0078112	594.1746018
358	RPL9_e4_2	372.0862619	-10.11498193	3.018806301	-3.350656161	0.000806203	0.006870744	1196.248803	1095.609184	1033.627417	0	0	14.61695494	0	8.673997947	0
359	MAP3K13_PKc_E6_159_2	526.5867278	-0.769050019	0.229692	-3.348179376	0.000813443	0.006913136	766.985674	754.368782	777.0076089	418.6528427	318.308217	344.0606317	446.210984	374.0661615	539.6196483
360	PSKH1_PKc_E2_672_3	1000.162371	0.665373195	0.198810957	3.346763199	0.00081761	0.006929247	830.0864652	705.2301641	714.8184074	978.7986939	731.1311606	1356.003666	1210.792891	903.1800363	1571.419855
361	FGFR1_PKc_E15_71_2	746.9424121	0.738767329	0.220796846	3.345914327	0.000820117	0.006931241	516.359996	443.1575354	538.9730792	816.4978901	635.5300579	1130.003055	695.7449503	619.1066035	1327.108542
362	NTRK1_PKc_E13_123_9	505.9685026	-1.215180161	0.363560179	-3.342445709	0.000830436	0.006999061	583.904505	699.7703177	729.1147756	506.8778951	205.3250956	704.9869807	220.0324136	151.7949641	751.9095759
363	EPHA3_PKc_E12_62_2	399.2974416	-1.209264081	0.362031237	-3.340220285	0.00083712	0.007035956	631.0079125	464.0869467	579.00291	725.7759023	121.6741307	194.5179389	519.9648657	157.2162128	200.4301551
364	TTK_PKc_E16_152	214.1215954	-6.636722123	1.987800784	-3.338725982	0.000841635	0.007054477	536.8010974	702.5002409	634.0439274	0	0	7.870668047	0	29.27474307	16.60368149
365	EGFR_PKc_E23_147_18	169.8613285	-1.879768917	0.565923529	-3.321595272	0.000895044	0.007481589	219.5196541	273.902296	253.0457162	203.9163946	214.016105	140.5476437	124.1523675	62.88648512	36.76529472
366	PIM1_PKc_E5_177_26	229.7767213	-1.443359083	0.434814364	-3.319483444	0.000901842	0.00751781	445.2605129	504.1258205	341.6831988	43.28021436	134.7106447	91.07487311	106.9431284	239.6191933	161.2929059
367	CDK11A_PKc_E16_108_16	268.5274626	-6.340868326	1.915932092	-3.309547532	0.000934469	0.007768569	710.1060875	677.0209576	683.3663975	0	19.55477101	95.57239771	0	52.04398768	179.0825646
368	PIM1_PKc_E3_51_2	1877.716494	0.538819898	0.163567357	3.294177449	0.000987102	0.008172406	1461.983121	1445.94933	1305.258412	2626.776087	1566.554433	2310.603262	2170.822584	1764.074333	2247.426887
369	STK32A_PKc_E3_45	812.9297931	0.839280441	0.254805585	3.293807089	0.000988403	0.008172406	505.6950736	456.8071515	563.9917235	1107.807025	1230.864198	608.2902019	1290.692929	824.029805	728.1900309
370	SGK2_PKc_E8_87	1275.456485	0.605670907	0.183941297	3.292740213	0.000992161	0.008181306	922.5157932	983.6823321	1001.460589	1742.028628	1059.216763	1237.943646	1910.225535	1392.176671	1229.858407
371	LRRK1_PKc_E29_48_1	757.5417942	0.718828374	0.218506562	3.289733575	0.001002823	0.008246934	598.1244016	505.0357949	521.102619	1080.340735	548.6199645	901.7536819	946.508148	856.5572973	859.8335055
372	MTOR_PKc_E47_136_1	106.9025378	-3.29187793	1.002559853	-3.283472723	0.001025366	0.008409652	267.5118052	229.3135501	242.3234401	17.47854811	68.44169854	10.11943035	54.08617988	70.47623332	2.371954498
373	CSNK1G3_PKc_E3_41	912.6317934	0.694686859	0.21169853	3.281491181	0.001032598	0.008441808	650.5602704	666.1012647	599.7326438	1216.007561	721.3537751	1147.993154	1247.669831	742.7110742	1221.556566
374	STK32C_PKc_E3_152_1	604.4627298	0.815199316	0.248469352	3.280884779	0.00103482	0.008441808	428.3743857	400.3887383	401.0131266	498.5547769	626.8390485	854.5296736	739.9972793	521.5241266	968.9434124
375	MASTL_PKc1_E6_151_1	465.7100321	-0.95577559	0.291738184	-3.276141561	0.001052358	0.008561985	647.0052962	692.4905224	636.903201	304.6261241	579.0384972	222.6274676	379.8324906	523.6926261	205.1740641
376	PDK3_PKc_E5_62_2	599.1213349	0.828712598	0.253198991	3.272969589	0.001064239	0.008612716	417.7094632	442.247561	357.4092037	612.5814955	560.5701023	781.4448989	899.7973563	502.0076312	818.3243018
377	TEX14_PKc_E7_149_6	620.9702182	-0.727531389	0.222236067	-3.273687291	0.00106154	0.008612716	826.5314911	909.0644309	844.9153576	353.7325212	640.9619387	411.5235007	413.0217373	688.4985871	500.4823991
378	VRK1_PKc_E5_88	214.3325689	-6.001589408	1.834412259	-3.27166883	0.001069147	0.008629546	507.4725606	594.2132867	722.6814099	18.31085992	24.98665185	0	0	54.21248717	7.115863494
379	CDK15_PKc_E8_121	543.9300238	-0.946871592	0.289549405	-3.270155541	0.001074884	0.008652955	660.3364493	682.480804	817.0374397	328.7631668	778.931712	378.9164474	237.2416527	657.0553445	354.6071975
380	MYLK4_PKc_E7_142_8	583.960798	0.710935601	0.217808967	3.26403274	0.001098385	0.008818873	487.9202028	414.0383544	379.5685744	753.2421922	674.6395999	457.6231279	767.0403693	665.7293425	655.8454187
381	NEK4_PKc_E4_108_2	543.5881782	0.752638565	0.230765069	3.261492601	0.001108273	0.008874913	408.8220278	455.8971771	391.0056689	388.6896174	625.7526724	510.4690419	665.0141663	685.2458378	761.3973939
382	CDK2_PKc_E4_171_1	328.5026911	-1.165565282	0.357549755	-3.259868773	0.001114638	0.008902512	563.4634036	577.8337474	579.00291	185.6055346	64.09619387	184.3985085	245.8462722	201.6704523	354.6071975
383	YES1_PKc_E12_203_2	412.4267138	-1.000339449	0.307035448	-3.258058495	0.001121773	0.008936107	632.7853996	628.7923141	497.5136116	238.8734908	342.2084927	490.2301812	298.7032207	324.1906733	258.5430403
384	TSSK1B_PKc_E1_789_43	1638.35456	0.506258357	0.155506925	3.255535763	0.001131786	0.008992397	1286.900644	1216.63578	1305.258412	2333.802328	1535.049524	1557.267892	2275.307249	1584.088875	1650.880331
385	MASTL_PKc1_E1_87_13	234.6450349	-11.88966154	3.654330812	-3.253581066	0.001139602	0.009030976	764.3194433	708.8700617	616.8882856	0	21.72752335	0	0	0	0
386	DYRK1A_PKc_E5_148	530.9668879	-1.24258525	0.382759651	-3.246385158	0.001168806	0.009238412	897.6309742	791.6777326	852.7783601	352.9002094	378.0589062	94.44801656	887.5050427	371.897662	151.8050879
387	PDGFRA_PKc_E14_111_9	1137.748872	0.619180061	0.190886863	3.243701799	0.001179872	0.009301782	712.7723181	817.157016	844.2005392	1590.547878	1479.64434	1074.908379	1530.393044	1179.663721	1010.452616
388	NRK_PKc_E6_111	494.6312803	0.816075839	0.252018679	3.238156158	0.001203049	0.009460061	340.3887753	346.7002484	303.0830048	744.0867622	546.4472122	353.0556809	821.1265492	562.7256168	434.0676731
389	PRKCG_PKc_E14_139_17	664.5892219	0.781220333	0.241598561	3.233547129	0.001222632	0.009577185	452.3704612	465.9068955	420.3132236	721.6143432	572.5202402	937.7338787	710.4957267	572.4838645	1127.864364
390	PRKDC_PKc_E81_90_5	163.5064698	-1.927553973	0.59617977	-3.233175749	0.001224222	0.009577185	299.5065726	333.9606068	337.3942883	99.87741775	24.98665185	94.44801656	125.3815988	56.38098666	99.62208892
391	LRRK2_PKc_E41_161_2	841.6978343	-0.724056256	0.224702661	-3.222286072	0.001271721	0.009898012	1178.473932	1253.034756	948.5640267	972.9725112	731.1311606	341.8118695	913.3189012	781.744065	454.2292864
392	MAPKAPK5_PKc_E4_98_3	614.6248211	0.913309381	0.283432856	3.222313011	0.001271601	0.009898012	334.1675706	355.7999925	417.4539499	704.9681069	411.7365674	1045.674469	1025.178955	382.7401594	853.9036193
393	SRMS_PKc_E4_121	1163.733232	0.604162109	0.18779998	3.217050976	0.001295156	0.01005476	870.0799245	841.7263249	850.6339049	1523.962932	873.4464385	1507.795121	1381.65605	988.835766	1635.462626
394	LYN_PKc_E10_77	507.1562167	0.790013037	0.246439755	3.205704523	0.001347323	0.010433201	360.8298767	379.459327	330.9609226	369.5464457	714.8355181	519.4640911	492.9217758	740.5425748	655.8454187
395	CIT_PKc_E4_132_1	395.6145286	-0.869849026	0.272971235	-3.186595933	0.001439577	0.011119369	574.128326	517.7754366	503.9469773	277.1598343	437.8095954	368.797017	279.0355189	335.0331707	266.844881
396	TSSK6_PKc_E1_771_89	362.5290046	-1.01827814	0.319787442	-3.184234294	0.001451375	0.011182184	455.0366918	480.466486	531.8248951	420.3174664	397.6136772	215.8811807	329.4340048	260.2199384	171.9667011
397	ULK3_PKc_E7_114_7	898.7884794	0.6428729	0.202390288	3.176401915	0.001491142	0.011459633	679.8888072	580.5636706	630.4698354	937.1831032	869.1009339	1350.381761	801.4588474	874.9895429	1365.059814
398	CDC42BPA_PKc_E6_94_3	1324.333953	0.570020541	0.179524664	3.17516562	0.00149751	0.011479656	1069.158477	834.4465297	870.6488203	1640.486587	1344.933695	1926.064909	1352.154497	1007.268012	1873.844053
399	ATR_PKc_E41_144_3	185.9571337	-8.670811567	2.73277325	-3.172898288	0.001509254	0.011540686	562.57466	525.9652063	567.5658155	0	0	4.497524598	0	13.01099692	0
400	BUB1B_PKc_E17_37	268.5729337	-1.273584869	0.401612489	-3.171178446	0.001518218	0.011551333	452.3704612	374.909455	424.602134	113.1944068	158.6109204	302.4585292	132.756987	121.4359713	336.8175387
401	neg43	561.4099296	0.783258574	0.246983636	3.17129745	0.001517597	0.011551333	502.1400994	290.2818353	363.127751	732.4343968	481.2646421	716.2307922	566.6756574	557.3043681	843.2298241
402	CDK17_PKc_E6_48_2	1379.639934	0.690041972	0.217676616	3.170032617	0.001524218	0.011556033	848.7500795	1009.161615	956.4270292	1998.380667	1028.79823	1834.990036	2180.656434	1236.044707	1323.55061
403	VRK1_PKc_E3_56	206.6343125	-1.504400073	0.474631828	-3.169614814	0.001526411	0.011556033	441.7055388	376.7294038	295.2200023	142.3253203	83.65096488	114.6868772	110.6308225	94.32972768	200.4301551
404	CDK1_e7_1	276.6873397	-6.257229951	1.974903933	-3.168371811	0.001532953	0.011576833	862.0812326	807.1472975	614.029012	82.39886964	0	39.35334023	78.6708071	6.505498461	0
405	ROCK1_PKc_E5_176	1308.041851	0.673915733	0.213056428	3.163085657	0.001561064	0.011760015	887.8547952	805.3273487	957.856666	954.6616513	1578.504571	2040.751786	1078.035904	1108.103238	2361.280703
406	ROR1_PKc_E9_849_67	575.0763385	-0.970204202	0.30703445	-3.159919677	0.001578126	0.01185927	764.3194433	838.0864273	672.6441214	511.0394541	347.6403735	764.5791817	523.6525598	208.1759507	545.5495345
407	neg46	863.3991141	0.76494188	0.242186785	3.158479017	0.001585947	0.011888759	478.1440239	630.6122629	620.4623777	1238.47998	847.3734105	869.1466286	1472.61917	838.1250517	775.6291209
408	MAK_PKc_E6_133_7	694.8745193	0.718028279	0.227799402	3.152020028	0.001621452	0.012125119	494.1414076	495.0260765	489.6506091	1037.060521	509.5104225	755.5841325	944.0496853	693.9198358	834.9279833
409	neg01	792.1936769	0.617862918	0.19664809	3.141972635	0.001678137	0.012518329	584.7932485	553.2644384	481.7876066	976.3017585	1205.877546	824.1713826	717.8711148	1002.931013	782.7449844
410	MAP4K1_PKc_E6_48_2	1628.476484	0.544657395	0.173612779	3.137196449	0.001705718	0.012693038	1265.570799	1046.470566	1210.187564	2207.290932	2043.473571	1593.248089	2227.367226	1852.982812	1209.696794
411	ILK_PKc_E9_128_2	344.5360699	-1.072673731	0.342241149	-3.134262889	0.001722864	0.012789438	439.0393082	448.6173818	503.9469773	336.2539731	375.8861539	299.0853858	361.3940201	191.9122046	144.6892244
412	BUB1_PKc_E21_162_7	244.6804304	-4.218220157	1.346784857	-3.132066816	0.001735804	0.012811719	674.5563459	643.3519046	614.029012	0	38.02316586	65.21410667	22.1261645	23.85349436	120.9696794
413	FASTK_PKc_E7_92_8	603.9681706	0.664895135	0.212268084	3.132336811	0.001734208	0.012811719	424.8194115	386.7391223	398.1538529	851.4549863	736.5630414	702.7382184	755.977287	513.9343784	665.3332367
414	MAP4K5_PKc_E7_48	1371.049231	0.600018525	0.191643564	3.13090882	0.001742663	0.012811719	1063.826016	1124.728365	868.504365	1305.897237	1616.527737	1617.984474	1098.932837	1658.902107	1984.139938
415	RPS6KA5_PKc_E3_219_7	1634.865762	0.613235235	0.19583673	3.131359659	0.001739989	0.012811719	1038.052453	1143.837827	1321.699235	2274.708189	2151.024811	1360.501191	2127.799486	1538.550386	1757.618283
416	CSNK1D_PKc_E4_229_12	299.558421	-1.204473109	0.385116138	-3.127558133	0.00176265	0.012927509	511.0275348	457.7171259	490.3654275	254.6874153	74.95995555	182.1497462	411.7925059	136.6154677	176.7106101
417	CDK2_PKc_E2_78_3	277.2565268	-1.454225744	0.465879972	-3.121460102	0.001799566	0.013135112	376.8272604	598.7631587	490.3654275	160.6361802	118.4150022	76.45791817	429.001745	171.3114595	73.53058944
418	GRK4_PKc_E10_38	182.0619658	-2.191385832	0.702033106	-3.121485029	0.001799414	0.013135112	303.0615467	397.6588151	298.7940943	7.490806331	112.9831214	211.3836561	34.41847811	113.8462231	158.9209514
419	NRBP1_PKc_E2_33_1	255.4827772	-6.068842117	1.946492161	-3.117835376	0.001821845	0.013265991	643.4503221	726.1595754	588.2955493	0	54.31880837	65.21410667	0	99.75097639	122.1556566
420	CSNK2A1_PKc_E11_101_1	183.4321556	-2.125397609	0.682052214	-3.116180207	0.001832103	0.013308918	321.725161	346.7002484	349.5462012	162.3008038	103.2057359	84.32858621	15.98000769	199.5019528	67.60070319
421	SCYL3_PKc_E4_114_1	1286.990456	0.687891199	0.220907082	3.113939101	0.001846076	0.013378569	854.0825408	860.8357874	886.3748252	1287.586377	872.3600624	2468.016623	1176.374412	1276.161948	1901.12153
422	CDK7_PKc_E7_119_11	154.8096472	-2.735748405	0.88116247	-3.104703726	0.001904697	0.013770689	310.171495	324.8608627	301.6533679	217.2333836	1.086376167	38.22895908	124.1523675	37.94874102	37.95127197
423	LTK_PKc_E16_93_11	1048.977111	-0.563334814	0.18150341	-3.10371476	0.001911075	0.013784135	1270.014517	1212.995882	1236.635845	844.7964918	1196.10016	1115.3861	649.0341586	968.2350209	947.595822
424	GAK_PKc_E4_115_1	197.2072902	-1.654187209	0.535401361	-3.08962085	0.002004122	0.014421167	267.5118052	299.3815793	507.5210693	95.71585868	173.8201868	58.46781977	74.98311302	191.9122046	105.5519752
425	CSNK1A1_PKc_E1_78_2	106.899124	-3.864379625	1.25206952	-3.086393816	0.002026003	0.014476194	227.5183459	222.9437293	425.3169524	0	8.691009339	12.36819264	34.41847811	0	30.83540847
426	EPHA8_PKc_E14_150_21	247.0758441	-1.378744327	0.446664111	-3.08675869	0.002023518	0.014476194	457.7029225	357.6199413	335.9646515	229.7180608	256.3847755	62.96534437	194.218555	259.1356887	69.97265769
427	Rosa26	473.4099283	-1.054639416	0.341628806	-3.087091601	0.002021253	0.014476194	1288.678131	521.4153342	446.0466862	333.7570376	371.5406492	274.3490005	272.8893621	479.2383866	272.7747673
428	CDKL5_PKc_E4_46	921.8516413	0.522243695	0.169627171	3.078773829	0.002078544	0.014753669	848.7500795	709.7800361	639.7624747	1111.968584	995.1205693	855.6540548	1090.328217	1041.964003	1003.336753
429	FGFR2_PKc_E15_71_1	539.6792118	0.874103758	0.283923517	3.078659232	0.002079344	0.014753669	362.6073638	419.4982008	338.8239251	679.1664407	310.7035839	559.9418125	942.8204539	460.806141	782.7449844
430	TRIB1_PKc_E3_361_1	1418.690305	0.550075248	0.178653633	3.079003986	0.002076939	0.014753669	1070.047221	1166.587188	1118.690808	1209.349067	1166.768004	2010.393495	1621.356165	1339.048433	2065.972368
431	MYO3B_PKc_E7_146_16	1071.392181	-0.612244136	0.199167228	-3.074020464	0.002111949	0.01495025	1388.217408	1390.440891	1309.547322	1144.428745	939.7153847	680.2505955	1059.597433	1150.388978	579.9428748
432	CDK2_PKc_E6_204_3	712.2916036	0.713434044	0.232534823	3.068074001	0.002154433	0.01521568	489.6976899	541.4347712	499.6580668	1018.749661	781.1044643	481.235132	1074.34821	880.4107917	643.9856462
433	AK2_PKc_E6_159	482.8637697	-1.189731263	0.388671168	-3.06102269	0.002205824	0.015542652	836.30767	702.5002409	699.8072209	92.38661142	329.1719787	456.4987467	153.6539201	457.5533917	617.8941467
434	NEK1_PKc_E7_68_1	288.9839124	-1.223936095	0.400403725	-3.056755016	0.002237471	0.015729315	508.3613042	433.1478169	433.8947733	138.1637612	286.8033082	141.6720248	240.9293468	324.1906733	93.69220267
435	neg49	520.4930872	0.979434892	0.320849569	3.0526296	0.002268458	0.015910492	271.0667793	293.0117585	330.9609226	878.9212762	495.3875323	366.5482547	1145.643628	564.8941163	338.003516
436	CDK16_PKc_E10_121_7	565.4725054	0.828137208	0.271653549	3.048505018	0.002299831	0.016067995	327.0576223	329.4107347	366.701843	625.0661727	712.6627658	785.9424235	345.4140124	599.5901081	997.4068664
437	MAP3K11_PKc_E2_181_6	478.8677142	0.986979989	0.323781104	3.048293973	0.002301447	0.016067995	307.5052644	275.7222448	213.0158854	1144.428745	252.0392708	390.1602589	872.7542663	376.234661	477.9488314
438	CDK12_PKc_E9_78_1	553.0228425	-1.024186348	0.336324692	-3.045230908	0.002325017	0.016195497	834.5301829	671.5611111	721.9665915	408.665101	850.632539	205.7617504	491.6925444	605.0113568	187.3844053
439	CSF1R_PKc_E12_127_12	1086.425264	0.803772762	0.264021034	3.044351243	0.002331827	0.016205933	647.0052962	759.8286284	616.1734672	1243.473851	660.5167097	1940.681864	1094.015911	840.2935512	1975.838097
440	TRPM7_PKc_E36_206_12	585.6463024	-0.856602221	0.281857328	-3.039134116	0.002372592	0.016451769	756.3207515	836.2664785	867.0747282	704.9681069	267.2485372	383.413972	695.7449503	383.8244092	375.9547879
441	DAPK2_PKc_E5_130_5	480.7662179	0.702562171	0.231469422	3.035226706	0.002403549	0.016591017	364.3848509	424.0480729	280.9236341	550.1581094	555.1382215	427.2648368	524.8817912	671.1505912	528.9458531
442	PDK3_PKc_E1_34_1	1225.42552	0.551002836	0.181520266	3.03548936	0.002401457	0.016591017	863.8587197	985.502281	942.130661	1399.948472	1722.992601	983.8335058	1157.935942	1637.217113	1335.410382
443	TTBK1_PKc_E4_74	531.5369636	-0.839547758	0.277016007	-3.030683202	0.002440011	0.016804681	653.226501	726.1595754	686.9404896	294.6383824	592.0750112	564.4393371	205.2816373	585.4948614	475.5768769
444	ARAF_PKc_E14_132_7	1100.351722	0.557727907	0.184124361	3.029082645	0.002452976	0.016855921	724.3259841	965.482844	764.855696	1397.451537	1139.6086	1295.287084	1122.288233	1127.619733	1366.245791
445	IRAK3_PKc_E7_115_3	915.2133245	0.580040942	0.191652085	3.026530816	0.002473776	0.016960653	751.8770338	745.269038	691.2294	716.6204723	919.0742376	1103.017908	974.7804693	1050.638001	1284.413361
446	ERN1_PKc_E15_190	393.1321423	-0.776665247	0.256688985	-3.025705398	0.002480539	0.016968886	425.7081551	568.7340033	461.0578728	307.9553714	511.6831748	409.2747384	226.1785704	326.3591728	301.2382213
447	SGK3_PKc_E10_132_1	916.7772331	0.524887872	0.173540771	3.024579576	0.00248979	0.016994068	636.3403738	729.7994731	797.7373427	921.3691787	906.0377235	1153.615059	1055.909739	951.9712747	1098.214933
448	MKNK2_PKc_E7_74_1	319.846887	-1.031764031	0.341311195	-3.022942246	0.0025033	0.017045544	410.5995149	394.0189175	439.6133206	337.0862849	408.4774389	238.3688037	180.6970101	327.4434225	142.3172699
449	NEK2_PKc_E6_48	492.8107991	0.963622799	0.318836138	3.022313614	0.002508505	0.017045544	234.6282942	255.7028079	318.0941913	659.1909571	237.9163806	1045.674469	457.2740663	399.0039056	827.8121198
450	POLR2A_e2_2	271.0867927	-1.307237336	0.433460155	-3.015818918	0.002562863	0.017376209	496.8076382	422.2281241	510.3803429	119.0205895	93.42835039	160.7865044	390.8955728	131.194219	115.0397932
451	CSNK1A1_PKc_E6_140_6	208.3283468	-5.588419076	1.859382321	-3.005524475	0.002651233	0.0179355	618.565503	608.7728772	572.5695444	0	13.03651401	3.373143449	46.71079172	11.92674718	0
452	CDK13_PKc_E4_94_2	191.4331034	-1.638977641	0.545711983	-3.003374845	0.002670033	0.018022726	335.0563141	249.3329871	293.0755471	350.4032739	81.47821255	58.46781977	218.8031823	76.98173178	59.29886245
453	TRRAP_PKc_E70_204_18	236.41899	-4.130810753	1.378362176	-2.996897931	0.00272742	0.018369446	594.5694274	593.3033123	648.3402956	24.96935444	9.777385506	56.21905748	105.713897	0	94.87817992
454	VRK1_PKc_E7_93	237.6475685	-11.70087999	3.906856929	-2.994959939	0.002744809	0.018445841	717.2160358	722.5196778	699.0924025	0	0	0	0	0	0
455	GSK3A_PKc_E7_98_2	474.9388262	-0.97403909	0.32568876	-2.990705268	0.00278334	0.018663671	726.9922147	647.9017766	604.7363727	665.8494517	152.0926634	402.5284515	507.6725521	267.8096866	298.8662668
456	SCYL2_PKc_E5_150_1	662.219904	0.67879188	0.22739191	2.985118866	0.002834681	0.018966257	417.7094632	449.5273562	545.4064449	792.3608475	885.3965764	598.1707715	677.3064799	832.7038029	761.3973939
457	FLT1_PKc_E22_98	697.0229386	-0.675959933	0.226609416	-2.98292959	0.002855037	0.01906065	886.9660517	1063.76008	866.3599098	570.133593	488.8692753	618.4096322	443.7525213	725.3630783	609.592306
458	CDC42BPG_PKc_E4_96_3	698.9189194	-0.706939241	0.237406488	-2.97775873	0.002903645	0.019216962	892.2985129	818.0669904	830.6189895	570.133593	771.3270788	807.3056653	427.7725136	735.121326	437.6256049
459	MAPK3_PKc_E3_190_9	315.3525698	-1.016988642	0.341523852	-2.977796829	0.002903284	0.019216962	455.0366918	475.916614	372.4203903	328.7631668	278.1122988	277.7221439	137.6739124	263.4726877	249.0552223
460	PKN3_PKc_E15_92_2	647.0672823	0.666064415	0.223626816	2.978463971	0.002896971	0.019216962	505.6950736	519.5953854	411.0205843	584.2828938	675.7259761	833.1664318	673.6187858	791.5023127	828.9980971
461	SBK1_PKc_E4_522_11	511.9785686	-0.995077662	0.334001819	-2.979258216	0.002889472	0.019216962	711.8835746	694.3104713	731.2592308	477.7469816	497.5602846	239.4931848	636.741845	470.5643886	148.2471561
462	PRKDC_PKc_E79_221_1	750.4212291	-0.595824282	0.200485686	-2.971904352	0.002959589	0.019544816	870.968668	1005.521718	957.1418476	602.5937537	752.858684	678.0018332	540.8617988	571.3996148	774.4431436
463	MAP4K3_PKc_E3_91	962.2772039	0.546896202	0.184212171	2.968838588	0.002989276	0.019667002	782.9830577	733.4393707	683.3663975	1072.017617	967.9611651	1177.227064	1344.779109	935.7075286	963.0135262
464	NEK10_PKc_E24_76_1	1153.894616	0.595315223	0.200533101	2.968663135	0.002990983	0.019667002	937.6244334	828.0767088	944.2751162	1000.438801	1481.817092	1064.788949	1693.880815	1283.751696	1150.397932
465	TLK2_PKc_E19_170_4	491.4565637	0.767573379	0.259145729	2.96193722	0.003057101	0.020058528	296.8403419	364.8997365	352.4054749	600.9291301	568.1747355	482.3595131	762.1234438	464.0588902	531.3178076
466	CDKL5_PKc_E6_121_2	1255.16716	0.477596434	0.161704134	2.953520238	0.00314172	0.020569502	1024.7213	950.9232536	917.1120168	1464.036482	1459.003193	1415.595867	1567.269985	1451.810406	1046.031934
467	MTOR_PKc_E50_83_9	208.0732292	-4.167083695	1.412307228	-2.950550427	0.003172083	0.02072382	531.4686362	506.8557438	531.8248951	59.92645065	30.41853268	5.621905748	87.27542663	119.2674718	0
468	CSNK1G2_PKc_E7_86_13	131.7861199	-1.92014644	0.651863108	-2.945628332	0.003222994	0.020988696	252.403165	220.2138061	200.1491541	176.4501047	80.39183638	70.83601242	86.04619527	50.95973794	48.62506721
469	TSSK3_PKc_E1_121	566.4967771	-0.922265616	0.31313097	-2.945303097	0.003226384	0.020988696	711.8835746	665.1912903	797.0225243	736.5959559	324.826474	539.7029518	539.6325675	155.0477133	628.567942
470	AATK_PKc_E8_85_7	363.1554025	-0.910620217	0.309460902	-2.942601835	0.003254667	0.021127638	509.2500477	452.2572794	416.7391315	513.5363896	373.7134016	223.7518488	304.8493775	329.611922	144.6892244
471	CDK16_PKc_E8_63_4	1018.393804	0.566760928	0.192691909	2.941280354	0.003268586	0.02117294	780.316827	771.6582957	735.5481413	820.6594492	1229.777821	1358.252429	887.5050427	1201.348716	1380.477518
472	RPS6KA5_PKc2_E10_126_7	1008.201826	-0.570907457	0.194258139	-2.938911384	0.003293672	0.021290242	1212.246187	1283.063911	1167.298459	779.0438584	1315.601539	753.3353702	640.4295391	1172.073973	750.7235986
473	NRBP1_PKc_E4_102	1247.667474	-0.573478337	0.195307972	-2.936277166	0.003321774	0.021426494	1691.278954	1517.837308	1446.792457	906.3875661	1052.698506	1468.441781	951.4250734	1225.20221	968.9434124
474	IKBKB_PKc_E7_90_7	1169.915842	0.489866449	0.16687048	2.935608798	0.003328938	0.021427408	957.1767913	887.2250452	965.7196685	1330.866591	994.0341931	1370.620621	1625.043859	993.172765	1405.38304
475	SLK_PKc_E2_165_3	685.51026	0.633223612	0.216022239	2.931288997	0.003375586	0.021681921	448.8154871	538.7048479	526.1063479	496.0578415	826.7322633	962.470264	635.5126136	921.6122819	813.5803928
476	BTK_PKc_E16_65	551.5787309	0.647947475	0.221434907	2.926130683	0.003432067	0.021998398	442.5942823	403.1186616	439.6133206	548.4934858	615.9752869	482.3595131	739.9972793	727.5315778	564.5251705
477	KSR1_PKc_E20_136_7	323.0385616	-1.026145007	0.351088387	-2.922754052	0.003469505	0.022191737	518.1374831	406.7585592	483.9320618	288.8121997	305.271703	154.0402175	319.6001539	300.3371789	130.4574974
478	NEK1_PKc_E6_84	405.5206835	-0.918012816	0.31423623	-2.921409842	0.003484511	0.022241095	658.5589622	594.2132867	628.3253801	145.6545675	292.235189	299.0853858	286.4109071	475.9856374	269.2168355
479	OBSCN_PKc_E91_153_22	934.6171775	0.62161308	0.212875068	2.920083999	0.003499371	0.022242874	718.1047793	743.4490891	586.8659125	1072.017617	806.0911162	1258.182506	1167.769793	806.6818091	1252.391975
480	PDGFRB_PKc_E12_124_1	945.9364285	0.585571724	0.200509504	2.920418791	0.003495613	0.022242874	691.4424732	645.1718534	694.803492	1081.173047	962.5292842	1304.282133	754.7480557	958.4767732	1420.800744
481	CHEK1_PKc_E5_70_1	189.3689244	-11.37088645	3.906883576	-2.910474867	0.0036088	0.022890745	555.4647117	630.6122629	518.2433454	0	0	0	0	0	0
482	SRC_PKc_E10_180_27	478.6791369	-1.038578875	0.360439596	-2.881422816	0.003958842	0.025058976	553.6872247	628.7923141	550.4101737	747.4160095	710.4900134	145.0451683	395.8124982	416.3519015	160.1069286
483	EPHB2_PKc_E10_43_2	1424.564646	0.443946724	0.154319376	2.876804818	0.00401724	0.025375981	1088.710835	1092.879261	1067.223882	1887.683195	1371.006723	1848.48261	1681.588502	1251.224204	1532.282606
484	RPL23A_e2_2	166.4522961	-11.17630519	3.906901995	-2.860656655	0.004227646	0.026608948	516.359996	597.8531843	383.8574848	0	0	0	0	0	0
485	TSSK2_PKc_E1_789_12	796.0492149	-0.72015131	0.251804576	-2.859961169	0.004236929	0.026608948	1037.16371	932.7237654	1187.313375	511.871766	760.4633171	691.4944069	405.6463491	1024.616008	613.1502377
486	WNK4_PKc_E3_221_12	530.4292593	-0.747135721	0.261251193	-2.859836588	0.004238594	0.026608948	672.7788588	624.242442	638.3328379	661.6878926	632.2709294	332.8168203	550.6956497	387.0771584	273.9607445
487	NEK8_PKc_E4_132_6	247.9184515	-1.163495562	0.406940543	-2.859129134	0.004248058	0.026613605	372.3835427	327.5907859	328.101649	272.9982752	267.2485372	160.7865044	212.6570255	213.5971995	75.90254394
488	AURKB_PKc_E8_175_4	163.8333599	-11.1623346	3.906904164	-2.857079194	0.004275591	0.026676543	471.0340755	535.9749247	467.4912385	0	0	0	0	0	0
489	WNK1_PKc_E2_173_6	176.4930284	-1.617104601	0.565904771	-2.85755605	0.004269172	0.026676543	343.055006	301.2015282	271.6309948	134.834514	112.9831214	78.70668047	142.5908379	170.2272097	33.20736297
490	CAMK2D_PKc_E3_60	778.7672009	0.534636895	0.187241314	2.855336168	0.00429913	0.026768663	545.6885328	626.0623909	624.7512881	923.8661142	888.6557049	794.9374727	865.3788782	912.938284	826.6261426
491	PRKCZ_PKc_E12_136_12	494.0983412	-0.904245502	0.317579023	-2.847308655	0.004409059	0.027397229	636.3403738	670.6511367	679.7923055	503.5486478	535.5834505	303.5829104	190.530861	549.7146199	377.1407652
492	TTN_PKc_E358_736_24	509.6181849	0.664681481	0.233915665	2.841543262	0.004489576	0.027840846	327.0576223	386.7391223	375.9944823	496.0578415	650.7393242	619.5340134	592.489516	663.560843	474.3908996
493	ROS1_PKc_E38_130_7	205.7826419	-1.228491109	0.433226481	-2.835678712	0.004572842	0.028299679	331.50134	295.7416817	344.5424724	168.1269865	105.3784882	185.5228897	121.6939047	119.2674718	180.2685419
494	EIF2AK3_PKc_E14_168_13	806.2504505	0.754984432	0.266463607	2.833349137	0.004606305	0.028449059	525.2474314	525.0552319	571.854726	627.5631082	437.8095954	1442.581015	842.0234823	582.2421122	1701.877352
495	MKNK1_PKc_E6_74_1	1402.012456	0.565288757	0.199658107	2.831283769	0.004636157	0.028575585	1143.812934	934.5437143	968.5789421	1237.647668	1280.837501	2329.717742	1358.300654	1200.264466	2164.408479
496	STK26_PKc_E7_186_1	1229.70375	0.551676666	0.194985173	2.829326235	0.004664612	0.028693008	867.4136938	940.9135351	952.1381187	1554.75847	1567.640809	974.8384566	1692.651584	1576.499127	940.4799585
497	LATS1_PKc_E8_369_2	1062.319261	0.512070706	0.181066841	2.828075554	0.004682875	0.028747389	870.968668	761.6485772	915.6823799	1479.018094	898.4330904	1002.947985	1250.128294	1105.934738	1276.11152
498	WEE2_PKc_E6_147_4	935.0636594	0.502032487	0.177906266	2.821893226	0.004774107	0.029248595	863.8587197	640.6219813	650.4847508	1091.993101	1151.558737	964.7190263	1134.580546	1061.480499	856.2755738
499	PIK3R4_PKc_E3_134	807.668408	0.597293591	0.211894392	2.818826804	0.004819952	0.029470286	570.5733519	633.3421861	599.7326438	1087.831542	845.2006582	771.3254686	853.0865645	1153.641727	754.2815304
500	IRAK1_PKc_E10_66_4	623.5578984	0.861908212	0.306374709	2.81324857	0.004904372	0.02992648	393.7133877	543.25472	321.6682834	662.5202044	388.9226679	944.4801656	882.5881172	624.5278522	850.3456875
501	RAF1_PKc_E10_103_1	1233.541436	-0.475439081	0.169099778	-2.811589039	0.004929744	0.030021258	1428.210867	1222.095626	1335.280785	1752.848681	1265.628235	1182.848969	1177.603644	999.6782634	737.6778489
502	PTK2_PKc_E21_90_2	310.885724	-0.957409263	0.341123631	-2.806634242	0.005006205	0.030426157	401.7120795	322.1309395	363.8425694	271.3336515	535.5834505	336.1899637	172.0923905	200.5862025	194.5002688
503	PRKD1_PKc_E17_83	372.6518041	-0.96662074	0.344514192	-2.805750134	0.00501996	0.030449103	460.3691531	513.2255646	472.4949673	198.0902119	470.4008805	427.2648368	157.3416142	214.6814492	439.9975594
504	RPS6KA1_PKc2_E16_90_1	486.8224646	-0.890886824	0.318111838	-2.800545964	0.005101624	0.030883046	706.5511133	651.5416742	648.3402956	528.5180023	487.7828991	158.5377421	430.2309764	554.0516189	215.8478593
505	AURKB_PKc_E7_149_8	399.8709948	1.020073484	0.364371058	2.79954585	0.005117455	0.030917534	223.0746282	236.5933454	165.1230521	289.6445115	362.8496399	933.2363541	312.2247657	438.0368963	638.05576
506	CDK4_PKc_E3_136_21	302.9866363	-0.950521449	0.339754779	-2.797669108	0.005147281	0.030978149	422.1531809	391.2889943	404.5872186	325.4339195	164.0428013	351.9312998	255.6801231	136.6154677	275.1467218
507	neg13	769.4896668	0.556112637	0.198779419	2.7976369	0.005147795	0.030978149	521.6924573	574.1938498	524.6767111	764.0622458	1254.764473	899.5049196	757.2065184	861.978546	767.3272801
508	CSNK2A1_PKc_E10_102_7	371.2233794	-0.958911994	0.342956746	-2.79601438	0.00517371	0.031072812	464.8128708	543.25472	715.5332259	178.9470401	351.9858782	136.0501191	264.2847426	460.806141	225.3356773
509	CSNK2A1_PKc_E12_149_5	172.9763651	-1.562415537	0.558967003	-2.795183845	0.005187021	0.031091553	285.2866759	284.8219889	253.7605346	95.71585868	232.4844998	67.46286897	94.6508148	195.1649538	47.43908996
510	CDK5_PKc_E5_57_1	747.9586639	0.628197086	0.224912877	2.793068564	0.005221062	0.031203915	527.913662	517.7754366	619.0327408	800.6839656	785.449969	848.9077679	1064.514359	561.6413671	1005.708707
511	TAOK2_PKc_E5_46	856.2590032	-0.557320291	0.199559743	-2.792749097	0.005226221	0.031203915	1002.502712	1156.577469	1120.835263	888.0767061	683.3306092	626.2803003	692.0572562	762.2275696	774.4431436
512	FGR_PKc_E12_132_2	593.7290158	-0.678866004	0.243513418	-2.787797116	0.005306777	0.031622999	829.1977217	875.3953779	681.2219423	352.9002094	627.9254247	460.9962713	374.9155651	555.1358686	585.872761
513	EIF2AK4_PKc2_E12_431_72	253.1663626	-1.079100277	0.388067559	-2.780702104	0.005424149	0.032196648	264.8455746	419.4982008	401.727945	105.7036005	312.8763362	272.1002382	145.0493006	179.9854574	176.7106101
514	GSG2_PKc_E1_1371_87	307.1820926	-1.185653139	0.426344455	-2.780974688	0.005419596	0.032196648	477.2552803	460.4470491	358.1240221	156.4746211	474.7463851	122.5575453	87.27542663	451.0478933	176.7106101
515	MYLK4_PKc_E5_94_2	1582.1451	0.610719706	0.220235528	2.773029908	0.005553702	0.032890152	911.8508708	1151.117623	1225.19875	2784.915332	1512.235625	1395.357007	2288.828794	1326.037436	1643.764467
516	RPS6KA5_PKc_E2_34_2	759.3136743	0.546494529	0.197111675	2.772512229	0.005562543	0.032890152	648.7827833	555.9943616	543.2619897	1096.986972	648.5665719	765.7035628	1035.012806	807.7660588	731.7479626
517	NRBP2_PKc_E4_90	279.9282517	-1.307612558	0.472468871	-2.76761632	0.005646789	0.033323701	379.4934911	405.8485848	383.1426664	71.57881605	474.7463851	140.5476437	63.92003077	417.4361512	182.6404963
518	SBK1_PKc_E2_70	432.3988639	-0.78811206	0.284864987	-2.766616103	0.005664141	0.033361573	569.6846083	475.916614	690.5145816	210.5748891	333.5174834	536.3298083	222.4908763	317.6851748	534.8757393
519	CIT_PKc_E5_102_1	630.5484203	-0.647387539	0.23405303	-2.765986578	0.005675087	0.033361639	710.994831	812.6071439	752.703783	620.0723019	527.9788173	761.2060382	354.018632	488.9966343	646.3576007
520	RPS6KA2_PKc2_E17_162_12	577.0401806	0.630816372	0.228505281	2.760620537	0.005769166	0.033849475	511.9162783	365.8097109	407.4464922	607.5876246	545.360836	733.0965095	753.5188243	471.6486384	796.9767113
521	LRRK1_PKc_E26_198_6	1803.319761	0.416087288	0.150965451	2.75617557	0.00584816	0.034247092	1477.091761	1481.438332	1362.443885	2589.322055	1930.490449	1619.108855	1999.959424	1961.407786	1808.615305
522	TRPM7_PKc_E37_52_1	1093.755957	0.427177805	0.155144546	2.753418124	0.005897652	0.034470759	716.3272922	895.4148148	993.5975864	1007.097296	1414.46177	1305.406515	939.1327598	1302.183942	1270.181634
523	VRK3_PKc_E6_65_2	385.8403102	-0.846572199	0.307994063	-2.748664023	0.005983869	0.034907808	518.1374831	565.0941057	465.3467832	402.8389183	433.4640908	203.5129881	411.7925059	236.3664441	236.0094726
524	CDK14_PKc_E6_95_1	960.0779508	-0.570903012	0.207934138	-2.745595391	0.006040121	0.035168717	1331.337821	1238.475166	1136.561268	757.4037513	648.5665719	1008.569891	665.0141663	923.7807814	930.9921405
525	VRK1_PKc_E4_70	179.2574792	-4.062790451	1.483771796	-2.738150478	0.00617858	0.035906375	387.4921829	387.6490967	366.701843	127.3437076	101.0329836	5.621905748	73.75388166	163.7217113	0
526	CDC42BPA_PKc_E1_169_4	1025.132201	0.515047613	0.188224757	2.736343624	0.006212611	0.036002655	790.9817495	717.0598314	859.2117258	829.8148791	1306.910529	1330.1429	1050.992814	1163.399975	1177.675408
527	EPHA8_PKc_E11_186_31	244.4599879	-1.03479798	0.378213039	-2.736018784	0.006218748	0.036002655	384.8259523	323.9508883	276.6347237	213.0718245	318.308217	190.0204143	174.5508533	204.9232015	113.8538159
528	EIF2AK1_PKc_E5_72_4	416.7078828	-0.802000724	0.293257523	-2.734800172	0.006241816	0.036067764	581.2382744	623.3324676	591.154823	196.4255882	393.2681726	333.9412014	379.8324906	378.4031605	272.7747673
529	CDC7_PKc_E5_94_1	116.9718964	-10.67849338	3.906964698	-2.733194232	0.006272333	0.036175593	365.2735944	345.790274	341.6831988	0	0	0	0	0	0
530	BUB1_PKc_E22_158_8	698.512281	-1.532748499	0.561092311	-2.731722514	0.006300418	0.03626901	1225.57734	1052.840387	1088.668435	148.151503	458.4507426	859.0271982	228.6370331	390.3299076	834.9279833
531	RPL23A_e3_1	117.389446	-10.66815268	3.906965233	-2.730547125	0.006322929	0.036330051	350.1649543	440.4276122	265.9124476	0	0	0	0	0	0
532	CDK11B_PKc_E15_122_1	626.4484413	-0.742904143	0.272432095	-2.726933268	0.006392597	0.03655736	700.3299085	751.6388588	869.9340019	472.7531107	478.0055136	868.0222474	232.3247272	560.5571173	704.4704859
533	DAPK1_PKc_E8_153_1	886.1625457	0.709079019	0.25994376	2.727817048	0.006375496	0.03655736	545.6885328	666.1012647	605.4511911	1355.003634	526.8924412	1117.634863	1379.197587	727.5315778	1051.96182
534	neg06	1004.791923	0.562972558	0.206471783	2.726631942	0.006398437	0.03655736	775.8731093	611.5028004	796.3077059	1101.148531	1098.326305	1305.406515	1082.952829	677.6560896	1593.953423
535	ERBB4_PKc_E21_156_2	1183.845622	0.504738868	0.185310553	2.723745953	0.006454614	0.036809394	855.8600278	895.4148148	884.9451884	1699.580725	1148.299609	1342.511093	1422.220685	916.1910332	1489.587425
536	AK3_PKc_E3_173_2	333.6089987	0.935069253	0.343921729	2.718843198	0.006551066	0.037289741	179.5261948	280.2721168	172.9860546	560.1458512	380.2316586	234.9956602	431.4602077	376.234661	386.6285832
537	PTK6_PKc_E6_182_14	360.9168136	-1.14502217	0.421610653	-2.71582836	0.006611018	0.037560925	390.1584135	518.685411	586.8659125	226.3888136	468.2281281	138.2988814	199.1354805	625.612102	94.87817992
538	KIAA1804_PKc_E1_436_71	456.7223514	0.696290654	0.256845428	2.710932636	0.006709426	0.038049177	359.9411332	351.2501205	354.5499301	429.4728963	388.9226679	456.4987467	636.741845	399.0039056	734.1199171
539	CIT_PKc_E7_94	607.6827527	-0.745509188	0.275549785	-2.705533553	0.006819476	0.038601523	708.3286004	785.3079118	812.7485293	695.812677	333.5174834	743.2159398	565.4464261	436.9526466	387.8145604
540	FER_PKc_E17_124_2	577.6615468	0.660946794	0.244619342	2.701940035	0.006893619	0.038948949	410.5995149	463.1769723	376.7093007	401.1742946	796.3137306	728.5989849	511.3602462	744.8795737	766.1413029
541	SPEG_PKc2_E30_1975_217	1351.907242	0.470033099	0.174012478	2.701145943	0.006910101	0.038969904	1170.475241	970.0327161	988.5938575	1245.138475	1830.543842	1602.243138	1326.340639	1528.792138	1505.005129
542	IGF1R_PKc_E19_130_1	187.5298365	-1.244061058	0.460948181	-2.698917383	0.006956544	0.039091776	320.8364175	281.1820912	232.3159824	170.623922	174.9065629	152.9158363	148.7369947	114.9304728	91.32024817
543	PRKCB_PKc_E10_174_3	308.6408532	-1.09803116	0.406847052	-2.698879481	0.006957337	0.039091776	466.5903579	363.9897621	427.4614077	141.4930085	424.7730814	260.8564267	131.5277556	403.3409046	157.7349741
544	CDK11B_PKc_E13_122_7	711.1174069	0.569529151	0.211353958	2.694669904	0.007045839	0.03951628	544.7997893	596.9432099	458.1985992	752.4098804	739.8221699	936.6094975	811.2926983	804.5133096	755.4675076
545	TYRO3_PKc_E16_110_11	327.7372562	-1.011037089	0.376109138	-2.688148163	0.007184951	0.040222541	391.9359006	500.4859229	438.8985022	382.0311229	366.1087684	121.4331641	276.5770562	352.3811666	119.7837022
546	HIPK1_PKc_E3_124_1	243.522209	-1.522823048	0.566926243	-2.686104351	0.007229051	0.0403953	338.6112883	339.4204532	333.1053779	178.1147283	461.7098711	44.97524598	249.5339663	207.091701	39.13724922
547	FLT4_PKc_E22_95	488.3204671	-0.719011701	0.267799911	-2.684884023	0.007255498	0.040427971	607.011837	677.930932	739.8370517	321.2723604	520.3741841	275.4733816	459.732529	469.4801389	323.771789
548	STK35_PKc_E2_292_3	257.5769052	-0.956006821	0.356106105	-2.684612278	0.007261399	0.040427971	458.591666	394.9288919	346.6869276	144.8222557	192.2885816	164.1596478	211.4277941	192.9964543	212.2899276
549	ADCK4_PKc_E8_141_12	858.5664319	0.676442918	0.252269895	2.681425453	0.007330925	0.040740712	532.3573797	564.1841313	721.2517731	1349.177451	745.2540508	698.2406938	1534.080739	753.5535717	828.9980971
550	PRPF4B_PKc_E11_154_2	101.8365754	-10.47057502	3.906998641	-2.679953587	0.007363237	0.040771753	261.2906004	332.1406579	323.0979202	0	0	0	0	0	0
551	RIPK4_PKc_E6_38	1019.732754	0.515357126	0.192261515	2.680500701	0.007351211	0.040771753	809.6453638	640.6219813	958.5714844	1044.551327	1062.475892	1250.311838	1052.222045	1298.931193	1060.263661
552	PTK2_PKc_E16_90_1	389.7349027	-0.879418718	0.329333326	-2.670299812	0.007578355	0.041886884	575.0170696	535.9749247	568.9954523	131.5052667	395.4409249	329.4436768	220.0324136	412.0149025	339.1894932
553	MAP3K8_PKc_E4_108_6	946.2446103	0.507452309	0.190602794	2.662355034	0.007759599	0.042811094	806.0903897	728.8894987	778.4372457	1044.551327	1038.575616	770.2010874	1438.200692	979.0775183	932.1781177
554	IRAK3_PKc_E5_96_6	824.2262168	0.513897039	0.193246739	2.659279232	0.007830803	0.043125958	639.0066044	624.242442	634.7587458	933.0215441	967.9611651	877.0172966	953.8835361	1077.744245	710.4003722
555	LIMK1_PKc_E11_60_2	1178.374868	0.455846934	0.171596702	2.65650172	0.007895605	0.043404487	839.8626441	952.7432024	930.6935665	1262.617023	1292.787639	1520.163314	930.5281403	1264.235201	1611.743081
556	STK38L_PKc_E4_51_1	795.840972	0.51369091	0.193723917	2.65166489	0.008009599	0.043951956	592.7919404	596.9432099	634.7587458	823.9886964	1023.36635	852.2809113	704.3495699	1051.722251	882.3670733
557	PTK6_PKc_E7_154_3	809.7357459	0.517479496	0.19534814	2.649011636	0.008072755	0.044218988	607.9005805	635.1621349	659.7773901	800.6839656	1082.030663	755.5841325	946.508148	1014.85776	785.1169389
558	TSSK1B_PKc_E1_789_21	1025.853291	0.46293598	0.175426536	2.638916494	0.008317147	0.045476011	811.4228509	839.9063761	751.9889646	1374.979118	1272.146492	830.9176695	1235.377518	1199.180216	916.7604135
559	PTK6_PKc_E4_121_6	492.4433262	-0.79019853	0.299976523	-2.634201243	0.008433549	0.046029976	543.0223022	603.3130307	624.0364697	664.184828	626.8390485	270.975857	388.4371101	484.6596353	226.5216546
560	MYO3B_PKc_E5_100_7	1358.530029	0.426563753	0.162107616	2.631361585	0.00850435	0.046333522	1230.909801	1105.618902	958.5714844	1851.893787	1151.558737	1449.327302	1775.010085	1202.432965	1501.447197
561	MATK_PKc_E11_74_3	421.156213	-0.77449585	0.294614468	-2.62884527	0.008567533	0.046594553	566.1296342	515.0455134	577.5732732	286.3152642	400.8728057	428.389218	222.4908763	491.1651338	302.4241985
562	CIT_PKc_E8_204	762.0735849	-0.555741739	0.211847143	-2.62331477	0.008707878	0.047273551	897.6309742	932.7237654	849.9190865	1035.395897	639.8755626	675.7530709	629.3664568	642.9600978	555.0373525
563	MAP2K6_PKc_E9_78_5	854.1783904	0.505374156	0.192815431	2.621025471	0.008766571	0.047310647	622.1204771	661.5513927	831.3338079	948.8354686	815.8685017	808.4300465	1065.74359	967.1507711	966.571458
564	MLKL_PKc_E10_141	406.5862962	0.85107003	0.324757758	2.620630331	0.008776737	0.047310647	164.4175547	272.0823472	311.6608256	298.7999414	255.2983993	827.544526	354.018632	276.4836846	898.9707548
565	NEK4_PKc_E5_117_1	1203.548006	0.462346595	0.176352457	2.62171905	0.008748752	0.047310647	938.5131769	1116.538595	972.8678525	1320.87885	1382.956861	948.9776902	1381.65605	1298.931193	1470.611789
566	TEX14_PKc_E9_124_2	686.0580578	-0.613794427	0.234213555	-2.620661416	0.008775937	0.047310647	1038.941197	775.2981933	694.0886736	675.0048816	850.632539	434.0111237	570.3633515	770.9015676	365.2809927
567	CDKL4_PKc_E1_165_9	761.7811335	-0.542365399	0.2070565	-2.619407746	0.008808259	0.047314097	901.1859483	998.2419226	1035.771872	683.3279998	730.0447844	487.9814189	636.741845	709.0993322	673.6350774
568	neg48	909.6517893	0.602169427	0.22988808	2.619402568	0.008808393	0.047314097	579.4607873	773.4782445	720.5369547	1164.404229	620.3207915	1132.251818	1106.308225	918.3595327	1171.745522
569	CDK16_PKc_E9_124_3	538.7621164	0.6954411	0.265657339	2.617812491	0.008849542	0.047368337	299.5065726	468.6368187	409.5909475	711.6266015	475.8327613	568.9368617	671.1603231	713.4363312	530.1318303
570	TLK2_PKc_E20_139	197.631185	-1.29385876	0.494220429	-2.617979113	0.008845222	0.047368337	287.064163	317.5810675	249.4716242	180.6116638	192.2885816	181.0253651	179.4677787	136.6154677	54.55495345
571	PRKD3_PKc_E17_83	414.1339685	-0.785249446	0.300038018	-2.617166486	0.008866308	0.047374969	628.3416819	540.5247968	611.8845568	349.5709621	287.8896843	245.1150906	287.6401385	511.7658789	264.4729265
572	EPHA6_PKc_E13_62_4	597.8546949	-0.654159553	0.250129134	-2.615287323	0.008915242	0.047473768	824.754004	800.7774767	731.9740492	327.9308549	672.4668476	520.5884722	499.0679326	520.4398768	482.6927404
573	RPA3_e1_3	85.40750891	-10.21794198	3.907044232	-2.615261404	0.008915919	0.047473768	237.2945249	301.2015282	230.1715272	0	0	0	0	0	0
574	AMHR2_PKc_E6_231_14	303.410693	-1.192808186	0.456723629	-2.611662964	0.009010303	0.047892745	344.832493	484.1063836	490.3654275	120.6852131	242.2618853	292.3390989	38.10617219	374.0661615	343.9334022
575	BMP2K_PKc_E1_40_1	669.155735	0.641698868	0.24590465	2.609543448	0.009066313	0.048023128	459.4804095	503.2158461	563.2769051	987.9541239	523.6333126	557.6930502	944.0496853	764.3960691	718.7022129
576	CDC42BPA_PKc_E4_96	812.0495002	0.571283126	0.218907044	2.609706448	0.009061995	0.048023128	646.1165527	656.0915462	491.0802459	923.0338024	825.6458872	1068.162092	941.5912225	704.7623332	1051.96182
577	IKBKB_PKc_E4_118_23	1329.657078	0.471281921	0.180663983	2.60861027	0.009091072	0.048070814	1019.388839	1191.156497	1057.931243	1780.314971	1108.103691	1266.053174	1540.226895	1571.077878	1432.660517
578	CDK10_PKc_E7_53_1	591.1987304	-0.621218379	0.238418147	-2.605583455	0.009171793	0.048413736	676.333833	821.706888	696.9479473	714.9558487	445.4142286	535.2054272	480.6294622	509.5973794	439.9975594
579	PTK2_PKc_E20_101_3	278.8120224	-1.22738012	0.471427608	-2.603538908	0.009226679	0.048535515	342.1662624	386.7391223	326.6720122	160.6361802	298.753446	402.5284515	43.02309764	192.9964543	355.7931747
580	TSSK3_PKc_E2_650_61	200.1623797	-1.312735676	0.504186332	-2.603671684	0.009223106	0.048535515	266.6230616	325.7708371	320.2386465	170.623922	199.8932148	111.3137338	215.1154882	129.0257195	62.8567942
581	HIPK3_PKc_E4_120_1	727.4898923	0.625937337	0.240736866	2.600089249	0.009319952	0.048941778	539.467328	462.2669979	498.22843	1086.99923	479.0918898	1054.669518	823.5850119	534.5351235	1068.565501
582	FGFR3_PKc_E13_191_41	585.0480133	-0.685881233	0.264078097	-2.597266644	0.009396895	0.04926104	723.4372406	702.5002409	707.6702234	749.0806331	638.7891864	324.9461522	609.6987551	525.8611256	283.4485625
583	CDK15_PKc_E5_95_2	576.5999341	-0.709019168	0.273373177	-2.593594498	0.009497843	0.049704837	794.5367237	606.0429539	651.1995692	567.6366575	661.6030859	602.6682961	430.2309764	616.938104	258.5430403
584	MYLK4_PKc_E4_41	859.515448	0.479728719	0.185026749	2.592753324	0.009521103	0.049741244	666.5576541	688.8506248	756.2778751	719.9497196	869.1009339	1094.022858	980.9266261	915.1067834	1044.845956
585	FLT4_PKc_E17_34	336.8190074	-0.986356272	0.380919344	-2.589409773	0.009614061	0.050096526	497.6963817	411.3084312	409.5909475	413.6589718	279.198675	299.0853858	291.3278326	339.3701697	90.13427093
586	TBCK_PKc_E3_73	531.450463	0.563267649	0.217551151	2.58912742	0.009621948	0.050096526	447.9267435	421.3181497	358.8388405	595.9352592	646.3938196	507.0958984	607.2402923	601.7586076	596.5465563
587	PIM3_PKc_E5_177_8	529.5426539	-0.693639613	0.268091229	-2.587326768	0.009672382	0.050273316	764.3194433	689.7605992	634.0439274	409.4974128	347.6403735	582.4294354	310.9955343	428.2786487	598.9185108
588	POLR2A_e27_1	425.1439005	-0.864229377	0.334123968	-2.586553077	0.009694124	0.050300633	603.4568628	582.3836194	453.1948703	363.720263	293.3215652	530.7079026	308.5370716	169.14296	521.8299896
589	neg10	1151.970151	0.54724671	0.211786664	2.583952639	0.009767521	0.050595425	863.8587197	667.9212135	724.8258652	1498.993578	973.3930459	2192.543242	939.1327598	885.8320404	1621.230899
590	ERN1_PKc_E14_62	601.5019295	0.559313046	0.216929638	2.578315491	0.009928331	0.051167798	447.9267435	525.0552319	409.5909475	769.8884285	731.1311606	496.9764681	741.2265107	667.8978419	623.824033
591	neg02	455.1348737	0.690179543	0.267649089	2.578673235	0.009918056	0.051167798	327.9463658	399.4787639	353.1202933	489.399347	345.4676212	405.901595	708.0372639	637.5388491	429.3237641
592	STK4_PKc_E5_165_3	280.1775618	-1.319447384	0.511703804	-2.578537373	0.009921957	0.051167798	370.6060557	345.790274	408.1613107	238.041179	435.6368431	95.57239771	274.1185935	313.3481758	40.32322647
593	DCLK1_PKc_E8_83_4	540.8276539	0.649968141	0.252203938	2.57715302	0.009961784	0.051253631	374.1610298	309.3912978	421.028042	604.2583774	732.2175368	685.8725012	709.2664953	574.652364	456.6012409
594	NRBP2_PKc_E5_41	846.0303715	0.499001183	0.193917267	2.573268444	0.010074303	0.051745286	710.1060875	622.4224932	698.3775841	809.8393956	972.3066698	925.365686	1118.600539	876.0737927	881.181096
595	SBK1_PKc_E2_70_8	423.7474755	-0.829028655	0.322475538	-2.570826486	0.010145615	0.052023983	599.0131451	536.8848991	553.2694474	209.7425773	312.8763362	594.7976281	213.8862568	393.5826569	399.6743329
596	ABL2_PKc_E6_85_1	580.1351157	0.630948374	0.245524741	2.569795493	0.010175857	0.052091508	516.359996	480.466486	404.5872186	423.6467136	499.733037	693.7431692	621.9910687	748.132323	832.5560288
597	AURKC_PKc_E5_149_13	488.3135205	0.677585264	0.264134288	2.565305961	0.010308486	0.052682062	299.5065726	364.8997365	305.22746	620.0723019	478.0055136	735.3452718	587.5725906	382.7401594	621.4520785
598	PTK2_PKc_E17_85_1	147.6375446	-1.607673103	0.626919593	-2.564400795	0.010335412	0.052731341	228.4070895	289.3718609	260.9087187	59.92645065	171.6474344	64.08972552	104.4846657	83.48723024	66.41472595
599	MAP2K2_PKc_E7_214_15	428.934159	-0.661419563	0.258152043	-2.562131813	0.010403183	0.052854296	469.2565885	595.1232611	548.2657185	411.1620364	491.0420276	305.8316727	336.8093929	433.6998974	269.2168355
600	MYLK4_PKc_E8_71_4	885.7735743	0.620475015	0.242197568	2.561854854	0.010411482	0.052854296	854.9712843	595.1232611	659.7773901	582.6182702	975.5657983	966.9677886	833.4188628	1176.410972	1327.108542
601	PBK_PKc_E3_59	512.8984681	0.746436141	0.291234653	2.56300592	0.010377028	0.052854296	376.8272604	345.790274	237.3197113	507.7102069	569.2611117	945.6045467	521.1940971	506.3446302	606.0343742
602	RPS6KA6_PKc2_E19_77	980.608313	0.655279736	0.255924479	2.560441805	0.010453917	0.052981563	640.7840914	763.4685261	654.0588428	1656.300511	823.4731348	688.1212635	1908.996304	755.7220712	934.5500722
603	ACVR1C_PKc_E4_193_16	733.7882925	0.658715126	0.257443198	2.558681412	0.010506998	0.053162275	585.681992	510.4956414	539.6878976	600.0968183	518.2014318	1216.580404	684.6818681	921.6122819	1027.056298
604	SIK2_PKc_E2_117	801.6492481	0.631818546	0.247096953	2.556966153	0.010558949	0.053336678	491.4751769	578.7437218	571.854726	870.598158	548.6199645	1448.202921	810.0634669	631.0333507	1264.251747
605	NEK8_PKc_E2_206_9	283.9015559	-0.996895241	0.39004181	-2.55586764	0.01059234	0.053416909	435.484334	404.028636	334.5350147	359.5587039	271.5940418	96.69677886	358.9355574	162.6374615	131.6434746
606	MAPK15_PKc_E1_54_1	294.2959321	-0.83487162	0.3267794	-2.554847764	0.010623425	0.05343479	349.2762107	406.7585592	484.6468802	218.0656954	229.2253713	254.1101398	154.8831515	288.4104317	263.2869493
607	MAPK3_PKc_E6_132_17	636.1431893	-0.812189354	0.317931799	-2.554602457	0.010630914	0.05343479	869.1911809	915.4342517	731.9740492	342.9124676	759.376941	382.2895908	205.2816373	1040.879754	477.9488314
608	CSNK1D_PKc_E5_171_15	288.6235734	-1.274234782	0.499047002	-2.553336213	0.010669645	0.053453343	408.8220278	394.0189175	438.8985022	350.4032739	362.8496399	43.85086483	288.8693698	198.417703	111.4818614
609	FGFR3_PKc_E15_71_4	247.3977668	-1.093278299	0.428087685	-2.553865338	0.010653445	0.053453343	248.8481909	459.5370747	349.5462012	197.2579001	350.899502	106.8162092	207.7401	202.754702	103.1800207
610	SBK1_PKc_E3_203_6	811.8749305	-0.450144411	0.176566539	-2.549432144	0.010789851	0.053966941	967.8417137	1034.640899	1004.319862	679.9987525	685.5033616	731.9721283	704.3495699	716.6890804	781.5590071
611	RIPK1_PKc_E3_138_6	963.0965554	0.449634183	0.176457656	2.548113762	0.010830715	0.054082668	816.7553121	710.6900105	810.604074	1072.017617	1025.539102	1019.813703	1066.972821	871.7367937	1273.739565
612	GUCY2D_PKc_E11_150_8	461.409499	-0.886693426	0.348243199	-2.546190218	0.010890583	0.054292757	711.8835746	636.9820837	559.702813	238.041179	493.21478	300.2097669	153.6539201	696.0883353	362.9090382
613	CAMK1G_PKc_E2_38	624.0026973	0.573611087	0.225419626	2.544636846	0.010939144	0.054357212	474.5890497	421.3181497	507.5210693	509.3748305	673.5532237	914.1218746	566.6756574	745.9638235	802.9065976
614	OXSR1_PKc_E3_109_5	1664.0048	0.422027843	0.165823393	2.545044064	0.010926395	0.054357212	1460.205634	1283.063911	1245.213666	2356.274747	1759.929391	1303.157752	2448.628871	1903.942549	1215.62668
615	TSSK6_PKc_E1_771_48	648.2316566	0.690146524	0.271903365	2.538205162	0.011142264	0.055276502	457.7029225	455.8971771	386.7167584	486.0700997	698.5398756	1109.764195	464.6494545	803.4290599	971.3153669
616	STK17A_PKc_E1_56_8	223.384816	-1.005797565	0.396362131	-2.537572303	0.011162431	0.05528665	253.2919085	331.2306835	318.0941913	181.4439756	206.4114718	261.9808078	110.6308225	152.8792138	194.5002688
617	NEK5_PKc_E4_97_2	651.4281795	0.622981801	0.245637294	2.536185736	0.011206728	0.055416088	352.8311849	515.9554878	489.6506091	437.7960145	627.9254247	1227.824215	495.3802385	638.6230989	1076.867342
618	MAP4K3_PKc_E5_56	1098.580335	0.453165552	0.178790928	2.534611553	0.011257208	0.055575633	924.2932803	828.9866832	947.1343899	950.5000922	921.2469899	1503.297597	1089.098986	1014.85776	1707.807239
619	STK38L_PKc_E9_62	861.6389221	0.445445391	0.175796978	2.533862612	0.011281295	0.055604575	654.1152445	694.3104713	656.9181164	1021.246596	936.4562562	1061.415805	897.3388935	954.1397742	878.8091415
620	CSNK1D_PKc_E3_149_8	251.8011931	-1.06839469	0.421951918	-2.532029466	0.011340446	0.055805969	352.8311849	340.3304276	370.9907535	308.7876832	202.0659671	123.6819264	261.8262799	217.9341984	87.76231643
621	TTN_PKc_E358_736_55	528.738854	-0.57349196	0.226694032	-2.52980617	0.011412555	0.056070381	697.6636779	653.361623	678.3626687	508.5425187	362.8496399	495.8520869	422.8555882	456.469142	482.6927404
622	PKN3_PKc_E17_63	945.7078546	0.507039804	0.200731896	2.52595534	0.011538415	0.056597594	589.2369662	535.0649503	724.1110467	916.3753078	1223.259564	1765.278405	704.3495699	674.4033404	1379.291541
623	PDGFRB_PKc_E14_111_1	715.3934634	0.587626541	0.232739436	2.524825837	0.011575564	0.056688677	505.6950736	522.3253086	535.3989872	749.0806331	781.1044643	947.853309	1016.574336	543.2091215	837.2999378
624	ARAF_PKc_E10_152_5	361.5863905	0.841942646	0.333846953	2.521941977	0.011670896	0.056790914	245.2932167	232.9534478	284.4977262	363.720263	148.8335349	454.2499844	629.3664568	240.703443	654.6594415
625	HIPK3_PKc_E2_512_3.1	899.8848479	0.525441217	0.208341315	2.52202122	0.011668267	0.056790914	718.1047793	706.1401385	604.7363727	1341.686645	820.2140063	826.4201449	1520.559194	754.6378214	806.4645293
626	STK32B_PKc_E8_117_15	887.3352828	0.517690491	0.205270237	2.521994905	0.01166914	0.056790914	681.6662942	670.6511367	776.2927905	615.078431	1128.744838	1029.933133	867.8373409	994.2570147	1221.556566
627	WNK3_PKc_E7_52_1	682.7174398	0.593704051	0.235334217	2.522812269	0.011642053	0.056790914	549.243507	528.6951295	508.2358877	704.1357951	600.7660205	819.673858	565.4464261	906.4327855	961.827549
628	RIOK2_PKc_E6_192_9	128.0132864	-2.403350361	0.955916553	-2.514184269	0.011930808	0.057963208	270.1780358	265.7125264	280.9236341	1.664623629	87.99646955	70.83601242	49.16925444	101.9194759	23.71954498
629	HCK_PKc_E12_132_7	719.3963211	-0.733655852	0.292518938	-2.508062755	0.012139511	0.058792225	946.5118688	883.5851476	759.8519671	644.2093445	367.1951446	1185.097732	651.4926213	340.4544194	696.1686452
630	neg21	961.0385567	0.597512754	0.238238082	2.508048874	0.012139987	0.058792225	615.8992724	611.5028004	721.9665915	570.9659048	1397.079751	1539.277794	602.3233669	1199.180216	1391.151313
631	STK19_PKc_E3_129_7	542.5352019	0.620247225	0.247568902	2.505351925	0.012232961	0.059148595	316.3926998	431.3278681	466.0616017	563.4750985	404.1319342	788.1911858	513.8187089	531.2823743	868.1353463
632	BMPR1B_PKc_E9_176	478.5306251	-0.662998369	0.264746651	-2.504274804	0.012270269	0.059235112	568.7958648	668.8311879	501.802522	474.4177343	623.57992	339.5631072	517.506403	363.223664	249.0552223
633	CDK9_PKc_E1_77_4	235.9738778	-3.239820736	1.29638558	-2.499118152	0.012450279	0.060009166	627.4529384	543.25472	503.9469773	39.9509671	130.3651401	0	79.90003847	168.0587102	30.83540847
634	CDKL2_PKc_E3_195_7	546.5565777	-0.685757614	0.274813771	-2.495353898	0.012583156	0.06017431	582.1270179	758.918654	872.7932755	337.0862849	272.680418	738.7184152	416.7094314	447.795144	492.1805583
635	DDR2_PKc_E14_60_8	1446.112066	0.442092699	0.177152205	2.495552896	0.0125761	0.06017431	1017.611352	1098.339107	1246.643303	1572.237018	1091.808048	2230.772201	1414.845297	1155.810226	2186.942047
636	MAP3K13_PKc_E7_61_3	452.0822993	0.880423539	0.352544252	2.49734192	0.012512824	0.06017431	283.5091889	271.1723728	341.6831988	491.0639706	513.8559271	272.1002382	1022.720492	609.3483558	263.2869493
637	MAP3K2_PKc_E16_214_1	733.9721407	0.625200983	0.250438175	2.496428445	0.012545098	0.06017431	425.7081551	645.1718534	614.029012	834.80875	674.6395999	763.4548005	1146.87286	661.3923435	839.6718923
638	MAPK13_PKc_E4_109_9	1627.797296	0.372478848	0.149169772	2.497012922	0.012524439	0.06017431	1209.579956	1363.141659	1464.662917	1634.660404	1515.494753	2249.88668	1727.070062	1667.576105	1818.103123
639	TSSK4_PKc_E1_156_11	890.5782706	-0.664877471	0.266747234	-2.492537453	0.012683395	0.060558747	1140.25796	1108.348826	1078.660977	1225.162991	703.9717564	409.2747384	1053.451276	924.8650311	371.2108789
640	MAPK8_PKc_E5_139_8	1355.998962	0.401582953	0.161152493	2.491943792	0.012704614	0.060565278	1086.933348	1121.998442	1040.775601	1776.985724	1293.874015	1532.531507	1670.52542	1162.315725	1518.050879
641	MINK1_PKc_E6_91_7	588.404118	-0.550651419	0.221168614	-2.489735809	0.012783808	0.060847736	644.3390656	718.8797802	657.6329349	655.8617099	592.0750112	636.3997306	431.4602077	396.8354061	562.153216
642	SGK2_PKc_E7_37_1	387.0274689	-0.777650815	0.312463313	-2.488774786	0.012818414	0.060917415	510.1387913	533.2450015	523.2470743	383.6957465	186.8567008	364.2994924	358.9355574	187.5752056	435.2536504
643	PRKX_PKc_E7_78_2	666.7398433	0.57498196	0.23110797	2.487936526	0.012848666	0.060966222	553.6872247	410.3984568	529.6804399	948.8354686	797.4001068	529.5835214	834.6480941	689.5828368	706.8424404
644	RPS6KA1_PKc2_E20_118_3	181.1995159	-1.419782664	0.57079879	-2.487361028	0.012869472	0.060970124	216.8534235	293.9217329	330.2461042	49.10639706	162.9564251	163.0352667	27.04308994	178.9012077	208.7319958
645	AK1_PKc_E4_164_27	1341.104712	-0.381232284	0.153368959	-2.485719965	0.012928966	0.061157015	1442.430763	1544.226566	1594.045049	1271.772453	1399.252504	1272.799461	1064.514359	1430.125412	1050.775843
646	PKN2_PKc_E16_177_5	453.9112559	-0.960697088	0.386834778	-2.483481692	0.013010502	0.061447434	723.4372406	768.0183981	481.0727882	371.2110693	149.9199111	538.5785706	223.7201077	389.2456579	439.9975594
647	NTRK2_PKc_E20_159_3	296.9538029	0.802854736	0.323630358	2.48077696	0.013109638	0.061819944	215.9646799	181.9948811	238.7493481	382.8634347	250.9528947	265.3539513	500.2971639	320.9379241	315.4699482
648	PAK1_PKc_E8_53_2	818.7992204	0.530585915	0.21411677	2.478021291	0.013211326	0.062203327	605.2343499	626.0623909	709.8146786	990.4510593	617.061663	1020.938084	801.4588474	962.8137722	1035.358138
649	MAP3K5_PKc_E19_158_19	1149.614695	0.396743036	0.160523464	2.471557897	0.013452577	0.06324162	923.4045368	1111.988723	919.256472	1241.809227	1154.817866	1108.639813	1150.560554	1440.967909	1295.087156
650	CSNK1G1_PKc_E6_235_8	664.6991736	-0.619884893	0.251239418	-2.467307469	0.013613341	0.063898927	648.7827833	930.9038166	739.8370517	625.8984846	893.0012095	535.2054272	279.0355189	832.7038029	496.9244673
651	MAPK6_PKc_E4_165_1	276.8001088	-0.858282275	0.348985135	-2.459366285	0.013918253	0.065229787	497.6963817	482.2864348	408.1613107	115.6913422	103.2057359	112.438115	188.0723982	314.4324256	269.2168355
652	NEK11_PKc_E7_127_7	604.0917736	0.620846772	0.252592622	2.457897494	0.013975306	0.065396714	543.9110457	376.7294038	595.4437334	381.1988111	632.2709294	562.1905748	673.6187858	804.5133096	866.949369
653	CAMK2G_PKc_E2_95_4	489.202789	0.69919527	0.284936895	2.453860071	0.014133197	0.066034277	331.50134	372.1795318	378.1389375	548.4934858	668.1213429	287.8415743	757.2065184	603.9271071	455.4152636
654	FGFR2_PKc_E14_123_2	522.9157164	0.612140389	0.249825866	2.450268259	0.014274982	0.066493083	387.4921829	406.7585592	467.4912385	593.4383238	532.324322	381.1652097	574.0510456	724.2788286	639.2417372
655	PRKCA_PKc_E10_174_1	472.1819767	-0.627927502	0.256251069	-2.450438564	0.014268231	0.066493083	486.1427157	614.2327236	619.0327408	305.4584359	570.3474878	477.8619885	213.8862568	496.5863825	466.0890589
656	NEK5_PKc_E6_84_4	578.8503134	0.831415886	0.339975982	2.445513597	0.014464599	0.067273617	288.8416501	270.2623984	330.9609226	386.192682	278.1122988	1515.66579	448.6694468	280.8206835	1410.126949
657	ZAP70_PKc_E14_67_3	345.1972498	-0.759216574	0.310687756	-2.443664286	0.014538948	0.067516486	509.2500477	516.8654622	423.8873156	246.3642971	259.643904	275.4733816	190.530861	349.1284174	335.6315615
658	NTRK3_PKc_E18_42_1	1111.500999	0.430000323	0.176225239	2.440060942	0.014684784	0.068090087	821.1990298	826.25676	848.4894496	1002.103425	1460.089569	1655.089052	977.238932	1230.623459	1182.419317
659	CDKL2_PKc_E2_165_1	445.0753297	-0.597369656	0.244884296	-2.439395524	0.014711856	0.068112098	527.913662	677.930932	558.9879946	267.1720925	485.6101468	293.46348	313.4539971	531.2823743	349.8632885
660	AURKC_PKc_E6_175_14	344.0856382	-0.83109596	0.340908511	-2.43788563	0.014773447	0.068132793	382.1597217	523.2352831	478.928333	162.3008038	432.3777146	241.7419471	204.0524059	510.6816292	161.2929059
661	MAP4K4_PKc_E1_36	1121.382041	0.445371184	0.18270558	2.437644123	0.01478332	0.068132793	785.6492883	1048.290515	927.8342929	1292.580248	1030.970983	1226.699834	1248.899063	1092.923741	1438.590403
662	TNK1_PKc_E4_81_3	544.1945948	-0.696014506	0.285497726	-2.437898599	0.014772917	0.068132793	736.7683936	633.3421861	723.3962283	700.8065479	542.1017075	264.2295701	429.001745	455.3848922	412.7200827
663	EIF2AK1_PKc_E8_61_1	607.9257514	-0.57449688	0.235742216	-2.436970726	0.014810878	0.068156847	743.8783419	803.5073999	717.6776811	533.5118731	740.9085461	356.4288244	437.6063645	715.6048307	422.2079007
664	CAMK1D_PKc_E2_132_3	1048.006498	0.411335392	0.168984597	2.434159083	0.014926433	0.068482027	753.6545209	824.4368112	938.556569	926.3630496	1341.674567	1300.90899	1023.949724	1045.216753	1277.297497
665	TEC_PKc_E18_60	858.8581249	0.448277677	0.184139598	2.434444749	0.014914657	0.068482027	652.3377575	746.1790124	592.5844598	963.8170813	1033.143735	1032.181895	940.3619912	838.1250517	930.9921405
666	MASTL_PKc1_E5_107_2	321.8977921	-0.933907373	0.384042628	-2.431780498	0.01502481	0.068829871	616.7880159	407.6685336	468.2060569	132.3375785	322.6537217	112.438115	211.4277941	385.9929087	239.5674043
667	RPS6KA5_PKc2_E12_94_4	914.8657585	0.507872207	0.20946165	2.42465486	0.015322947	0.07009042	688.7762425	843.5462737	624.7512881	967.9786403	796.3137306	1233.446121	1001.823559	993.172765	1083.983206
668	PDK2_PKc_E3_72_3	217.2610033	-1.368766654	0.565223956	-2.421635956	0.01545082	0.07056954	340.3887753	278.452168	278.0643605	60.75876246	356.3313829	149.5426929	43.02309764	298.1686794	150.6191106
669	MAP2K1_PKc_E8_65	836.2354936	-0.491447928	0.203102925	-2.419698918	0.015533362	0.070840491	961.6205089	1047.380541	813.4633477	976.3017585	891.9148334	808.4300465	854.3157959	533.4508738	639.2417372
670	CDK18_PKc_E8_63_3	331.1475458	-0.826401697	0.34199271	-2.416430739	0.015673508	0.071372943	490.5864334	398.5687895	353.1202933	377.037252	290.0624367	302.4585292	443.7525213	191.9122046	132.8294519
671	CDKL3_PKc_E6_140_5	1439.023486	0.376102766	0.155834034	2.413482837	0.015800872	0.071738781	1169.586497	1227.555473	1268.087855	1593.877125	1166.768004	1732.671351	1527.934582	1431.209661	1833.520827
672	MET_PKc_E20_137_9	325.3955857	0.802855734	0.332651249	2.413505847	0.015799874	0.071738781	255.9581392	242.9631662	179.4194203	469.4238634	220.534362	362.0507301	501.5263953	399.0039056	297.6802895
673	CAMKK2_PKc_E7_37_3	1046.725301	0.443518332	0.184157426	2.408365176	0.016024144	0.072644372	827.4202346	836.2664785	884.23037	1411.600838	1052.698506	906.2512065	1338.632952	996.4255142	1167.001613
674	MAPK1_PKc_E6_132_9	534.7145563	-0.564246452	0.234397725	-2.407218122	0.016074566	0.072764838	702.9961392	494.1161021	711.9591338	534.344185	577.952121	505.9715173	430.2309764	381.6559097	473.2049224
675	CDK6_PKc_E2_203_31	235.4593475	-1.004899616	0.417803555	-2.405196422	0.016163775	0.073060265	333.278827	363.9897621	365.2722062	177.2824165	240.089133	87.70172966	202.8231746	214.6814492	134.0154291
676	MAPKAPK3_PKc_E8_124_1	1317.457457	0.478381701	0.19896487	2.40435259	0.016201139	0.073075166	900.2972048	1071.949849	959.2863028	1595.541749	1164.595251	1944.055008	1629.960785	972.5720198	1618.858945
677	neg25	441.2200515	0.686496215	0.285595242	2.403738276	0.016228387	0.073075166	351.0536978	281.1820912	268.7717212	474.4177343	498.6466608	606.0414396	655.1803154	307.9269271	527.7598758
678	TXK_PKc_E15_48_6	659.2985134	0.687458053	0.286023627	2.403500929	0.016238926	0.073075166	335.9450577	493.2061277	553.2694474	819.8271374	648.5665719	755.5841325	980.9266261	414.183402	932.1781177
679	NUAK2_PKc_E4_66_6	672.4909504	0.633588303	0.263794415	2.401826067	0.016313463	0.073302468	502.1400994	507.7657182	443.1874126	1121.124014	506.251294	649.8923044	824.8142432	537.7878727	959.4555945
680	ADRBK2_PKc_E13_108_5	229.0870502	-0.973810014	0.405578631	-2.401038762	0.016348605	0.073352342	390.1584135	373.0895062	383.8574848	78.23731057	141.2289018	105.6918281	173.3216219	177.8169579	238.3814271
681	JAK2_PKc2_E24_114_2	776.461054	0.505077463	0.210770231	2.396341555	0.016559651	0.074081372	495.9188946	611.5028004	642.6217483	913.0460606	712.6627658	1135.624961	875.212729	778.4913158	823.0682108
682	TRPM7_PKc_E38_88_3	510.436441	-0.816316897	0.340610931	-2.396625663	0.016546819	0.074081372	507.4725606	662.4613671	735.5481413	577.6243993	665.9485906	238.3688037	562.9879633	434.7841471	208.7319958
683	RIOK3_PKc_E9_160_7	585.9913557	-0.585400794	0.244374107	-2.395510721	0.016597229	0.074140769	545.6885328	715.2398826	654.7736612	421.98209	988.6023123	581.3050543	256.9093545	651.6340958	457.7872181
684	TYRO3_PKc_E14_93_6	379.8408235	-0.908608447	0.379392448	-2.394903887	0.016624723	0.074155012	438.1505646	544.1646944	428.8910445	203.0840828	478.0055136	419.3941688	84.81696391	377.3189107	444.7414684
685	DDR1_PKc_E12_60_9	280.0808516	-0.814623444	0.340506436	-2.392387803	0.016739145	0.074544001	393.7133877	388.5590711	378.1389375	215.56876	305.271703	160.7865044	207.7401	289.4946815	181.4545191
686	MAP2K6_PKc_E4_96_5	771.3823063	0.488886029	0.204391188	2.39191344	0.016760795	0.074544001	575.0170696	621.5125188	632.6142906	989.6187475	856.0644198	667.8824028	1016.574336	822.9455553	760.2114166
687	CDK3_PKc_E3_78_3	546.4862862	-0.549865256	0.230110757	-2.389567806	0.01686821	0.074803646	612.3442982	618.7825956	639.0476563	628.39542	494.3011561	634.1509683	354.018632	400.0881553	537.2476938
688	TEC_PKc_E14_217	889.0193673	0.486106629	0.203423176	2.389632482	0.01686524	0.074803646	709.2173439	756.1887308	686.9404896	1061.197564	687.6761139	1069.286473	1127.205158	973.6562696	929.8061632
689	RYK_PKc_E9_87_1	1092.134371	0.530309708	0.222059739	2.388139836	0.016933897	0.074985951	677.2225765	888.1350196	884.23037	1348.34514	1528.531267	782.5692801	1277.171384	1631.795864	811.2084383
690	CLK2_PKc_E7_167_4	658.9421036	0.568757086	0.238536438	2.384361444	0.017108789	0.075650603	414.1544891	566.9140545	468.2060569	923.8661142	910.3832282	489.1058	751.0603616	768.7330681	638.05576
691	FGFR1_PKc_E12_111_7	540.2653364	-0.651965961	0.274121186	-2.37838589	0.017388618	0.076776662	639.0066044	737.9892427	562.5620867	570.9659048	793.0546021	231.6225168	442.52329	620.1908532	264.4729265
692	AURKA_PKc_E8_139	182.2966261	-3.445279697	1.449668212	-2.376598776	0.017473082	0.077038114	430.1518728	447.7074074	363.8425694	0	64.09619387	93.32363541	12.29231361	160.468962	68.78668044
693	CDK13_PKc_E9_78_2	389.2421102	-0.765014976	0.322595637	-2.37143621	0.017719105	0.077785596	452.3704612	525.9652063	576.1436364	230.5503726	232.4844998	496.9764681	338.0386243	169.14296	481.5067631
694	CDK6_PKc_E3_136_2	273.2192899	-1.260189139	0.531266617	-2.372046536	0.017689863	0.077785596	416.8207197	351.2501205	249.4716242	99.04510593	192.2885816	510.4690419	56.54464261	156.1319631	426.9518096
695	MLKL_PKc_E7_82_3	950.9766934	0.539657601	0.227528782	2.371821258	0.017700651	0.077785596	616.7880159	829.8966576	780.5817009	1037.060521	1097.239929	891.6342516	1519.329962	895.5902881	890.668914
696	MAP3K7_PKc_E6_125_6	1833.364405	0.397650958	0.167832055	2.369338548	0.017819933	0.078115829	1422.878406	1482.348306	1611.915509	2540.215658	1790.347924	1603.367519	2335.539586	2043.810766	1669.855967
697	PBK_PKc_E3_59_2	344.0338204	-0.920438308	0.388734234	-2.367782993	0.017895029	0.078332471	457.7029225	417.678252	517.528527	292.1414469	437.8095954	121.4331641	244.6170408	453.2163927	154.1770424
698	BCR_PKc_E1_1278_96	291.2981755	-0.856630427	0.361980628	-2.366509034	0.017956736	0.078377685	326.1688787	373.0895062	396.0093977	147.3191912	284.6305558	423.8916934	129.0692929	182.1539569	359.3511065
699	MAPK11_PKc_E4_112_3	783.954334	0.545349752	0.230394772	2.367023122	0.017931813	0.078377685	617.6767594	528.6951295	585.4362757	1020.414285	505.1649178	1228.948596	982.1558574	679.8245891	907.2725955
700	TLK2_PKc_E18_90_4	328.9391564	-0.836357558	0.354859885	-2.356867017	0.018429846	0.080327798	409.7107714	457.7171259	387.4315768	363.720263	168.3883059	427.2648368	308.5370716	163.7217113	273.9607445
701	HIPK4_PKc_E1_435_67	547.0844698	-0.584747512	0.248596791	-2.352192521	0.018663113	0.081228469	846.9725924	648.811751	684.0812159	319.6077368	466.0553758	501.4739927	480.6294622	492.2493835	483.8787176
702	RPS6KA4_PKc2_E12_94	436.0685698	-0.646577672	0.275061826	-2.350663054	0.018739995	0.081446902	458.591666	530.5150783	638.3328379	464.4299925	380.2316586	408.1503573	376.1447965	399.0039056	269.2168355
703	RPS6KA4_PKc_E5_108_1	955.3367401	0.460291347	0.196569088	2.341626301	0.019199928	0.083327143	633.6741431	757.0987052	677.6478503	1082.837671	1041.834744	1544.899699	1030.095881	821.8613055	1008.080662
704	MELK_PKc_E6_69	1105.377339	0.387916476	0.165717756	2.34082627	0.019241118	0.083387289	942.0681511	737.0792683	860.6413626	1592.212501	1280.837501	1177.227064	1371.822199	1074.491496	912.0165045
705	IRAK4_PKc_E11_63_2	305.370577	-1.127981289	0.482036616	-2.340032376	0.019282068	0.083446227	372.3835427	386.7391223	390.2908505	100.7097296	247.6937661	441.8817918	46.71079172	209.2602005	552.665398
706	FASTK_PKc_E5_201_31	678.2158731	0.523881073	0.224015422	2.338593783	0.019356467	0.083649547	526.1361749	498.6659741	450.3355967	814.8332665	787.6227213	869.1466286	921.9235208	523.6926261	711.5863494
707	ADRBK1_PKc_E13_108_17	404.0238932	-0.68884284	0.294760493	-2.336957824	0.019441377	0.083897655	591.0144533	566.9140545	531.1100767	243.0350499	444.3278524	173.154697	319.6001539	470.5643886	296.4943123
708	TRPM6_PKc_E34_228_4	989.8337239	0.559660196	0.239682839	2.335003198	0.019543254	0.084218174	734.102163	648.811751	684.7960343	872.2627817	737.6494176	1849.606991	924.3819835	687.4143373	1769.478056
709	TRPM7_PKc_E34_228_12	539.3006337	-0.537322614	0.230889618	-2.327183952	0.019955477	0.085873286	691.4424732	701.5902665	829.904171	452.7776271	300.9261983	339.5631072	555.6125752	481.4068861	500.4823991
710	BMPR2_PKc_E6_231	347.9271392	-0.75902665	0.326348719	-2.325814708	0.020028438	0.086054129	418.5982068	355.7999925	520.3878006	217.2333836	359.5905114	444.1305541	143.8200692	323.1064235	348.6773112
711	SBK2_PKc_E2_52_3	700.5526065	0.532842477	0.229146281	2.325337658	0.020053912	0.086054129	459.4804095	550.5345152	521.102619	1042.886704	791.968226	657.7629725	944.0496853	777.407066	559.7812615
712	FASTK_PKc_E6_143_9	814.4802973	0.477889292	0.205653009	2.323765136	0.020138085	0.086293958	615.0105288	603.3130307	574.7139996	1136.937939	964.7020366	865.7734851	1178.832875	671.1505912	719.8881902
713	RIPK4_PKc_E1_110_1	1059.192312	0.456298981	0.196427685	2.322987112	0.020179845	0.086351622	894.076	797.1375791	868.504365	1409.936214	988.6023123	939.982641	1582.020762	1243.634456	808.8364838
714	PDGFRA_PKc_E16_167_7	365.1405816	-0.77440358	0.333572377	-2.321545889	0.0202574	0.086409408	557.2421988	434.0577913	357.4092037	530.1826259	373.7134016	134.9257379	416.7094314	361.0551646	120.9696794
715	PDK3_PKc_E4_185_1	249.2116492	-1.040758913	0.448379162	-2.321158075	0.020278314	0.086409408	379.4934911	395.8388663	371.7055719	70.74650424	220.534362	140.5476437	77.44157574	320.9379241	265.6589038
716	PKN2_PKc_E18_77	462.7826889	-0.793599575	0.341771039	-2.322021129	0.020231798	0.086409408	660.3364493	720.699729	568.9954523	438.6283263	386.7499156	206.8861315	195.4477864	638.6230989	348.6773112
717	CAMKV_PKc_E4_75_5	298.8381666	-0.790161146	0.340596333	-2.319934393	0.020344427	0.086570217	430.1518728	333.0506323	330.2461042	523.5241314	244.4346376	181.0253651	282.723213	186.4909559	177.8965874
718	SLK_PKc_E4_150_6	1098.717217	0.462806417	0.199819367	2.316123927	0.020551503	0.087329577	822.0877734	917.2542006	956.4270292	1258.455464	903.8649712	1236.819264	1669.296188	1085.333993	1038.91607
719	STK38_PKc_E7_155_1	1673.363145	0.449685161	0.194534113	2.311600539	0.020799707	0.088261343	1205.136239	1365.871582	1298.825046	1795.296584	1346.020071	2470.265385	1893.016296	1177.495221	2508.341882
720	CDC7_PKc_E6_143_7	153.9449511	-8.267311407	3.580393519	-2.309051048	0.020940749	0.088736423	466.5903579	446.797433	441.7577758	0	0	0	0	30.35899282	0
721	ACVR2A_PKc_E6_144	325.8792149	-0.877534944	0.380409812	-2.30681469	0.021065153	0.089076129	403.4895666	358.5299157	374.5648455	183.940911	266.162161	648.7679233	126.6108302	223.3554471	347.491334
722	AMHR2_PKc_E9_148_14	316.7713591	-0.949355292	0.411589071	-2.306560982	0.021079307	0.089076129	404.3783101	472.2767164	285.2125446	322.1046722	216.1888573	474.4888451	127.8400615	171.3114595	377.1407652
723	ABL2_PKc_E7_178_9	1040.507771	0.388323382	0.168433059	2.305505725	0.021138266	0.08920173	846.0838489	772.5682701	1040.775601	1077.8438	1030.970983	1137.873723	1184.979032	1163.399975	1110.074705
724	CSK_PKc_E12_87	700.8513404	0.518717393	0.225152079	2.303853444	0.021230872	0.089468771	738.5458807	604.2230051	576.1436364	615.078431	456.2779903	585.8025789	775.6449888	1046.301002	909.64455
725	EIF2AK1_PKc_E9_328_3	646.6848732	-0.543276776	0.236261506	-2.299472243	0.021478138	0.090054593	852.3050537	830.8066321	845.630176	464.4299925	462.7962473	628.5290626	646.5756959	640.7915984	448.2994001
726	MAPK14_PKc_E1_101_14	597.8614122	-0.66331101	0.288367713	-2.300226338	0.0214354	0.090054593	867.4136938	939.0935863	694.803492	644.2093445	438.8959716	242.8663283	538.4033361	418.520401	596.5465563
727	neg23	516.7329775	0.550570061	0.239451243	2.299299244	0.021487953	0.090054593	351.9424414	430.4178937	357.4092037	641.712409	771.3270788	400.2796892	508.9017835	717.7733301	470.8329679
728	STKLD1_PKc_E7_116_3	176.1960972	-1.180778553	0.513488066	-2.299524821	0.021475156	0.090054593	290.6191372	248.4230127	302.3681864	81.56655783	141.2289018	137.1745002	98.33850888	174.5642087	111.4818614
729	TAOK1_PKc_E2_129_8	604.8718133	0.540432343	0.235286919	2.296907729	0.021624034	0.090500587	562.57466	418.5882264	465.3467832	695.812677	712.6627658	495.8520869	619.5326059	740.5425748	732.9339399
730	POLR2A_e10_2	29.36067987	-8.665568482	3.775481816	-2.295221883	0.021720412	0.090779419	87.98561034	111.9268519	64.33365667	0	0	0	0	0	0
731	ERBB2_PKc_E20_186_2	445.8498412	-0.834734416	0.363773902	-2.294651736	0.021753091	0.090791628	594.5694274	533.2450015	518.9581638	352.0678976	382.4044109	606.0414396	129.0692929	521.5241266	374.7688107
732	PRKAA2_PKc_E4_145_8	220.9077297	1.119457779	0.488178346	2.293132801	0.02184036	0.091031338	135.0890179	119.2066471	139.3895895	201.4194591	61.92344154	382.2895908	344.1847811	178.9012077	425.7658324
733	SBK2_PKc_E4_531_4	376.5308568	-0.848345992	0.370719835	-2.288374972	0.022115694	0.091935232	416.8207197	405.8485848	420.3132236	304.6261241	381.3180347	643.1460175	92.19235208	266.7254369	457.7872181
734	TAOK3_PKc_E4_72_5	1516.754282	0.441011963	0.192720999	2.288344112	0.02211749	0.091935232	1083.378374	1170.227085	1342.428969	1166.901164	1054.871258	2582.7035	1246.4406	1340.132683	2663.704901
735	SCYL1_PKc_E5_91_8	277.1307651	-0.757297104	0.33122567	-2.286347867	0.022233916	0.092293438	357.2749026	305.7514002	350.9758381	353.7325212	216.1888573	310.3291973	222.4908763	186.4909559	190.9423371
736	WEE1_PKc_E6_147_2	283.0015578	-1.233640102	0.541259628	-2.27920214	0.022655052	0.093913809	342.1662624	341.240402	488.9357907	259.6812861	329.1719787	56.21905748	272.8893621	403.3409046	53.36897621
737	EPHA1_PKc_E16_150_6	313.2286097	0.71894638	0.315598489	2.278041263	0.022724119	0.094072304	263.0680875	205.6542156	261.6235371	247.1966089	275.9395465	362.0507301	486.775619	324.1906733	392.5584694
738	DCLK3_PKc_E5_86_5	961.2952888	0.417358273	0.18325335	2.27749328	0.022756785	0.094079881	799.8691849	705.2301641	785.5854298	1259.287775	863.669053	1125.505531	1042.388194	777.407066	1292.715201
739	BUB1_PKc_E20_108_7	534.7546568	-0.628793082	0.276236282	-2.276287086	0.022828833	0.094250025	674.5563459	552.354464	627.6105617	368.7141339	400.8728057	918.6193991	334.3509302	341.5386692	594.1746018
740	EPHB4_PKc_E11_43	598.3667227	0.678621759	0.298281589	2.275104411	0.022899667	0.094306754	302.1728032	380.3693014	375.9944823	888.909018	433.4640908	1101.893527	512.5894775	354.5496661	1035.358138
741	MAPK9_PKc_E4_59	353.1866814	0.879856236	0.38674564	2.275025612	0.022904393	0.094306754	222.1858847	140.1360584	187.9972412	237.2088672	212.9297288	901.7536819	275.3478249	200.5862025	800.5346431
742	PRKG2_PKc_E14_142_4	273.2252254	-0.868688462	0.382907751	-2.26866252	0.023288856	0.095760514	344.832493	360.3498645	344.5424724	133.1698903	355.2450067	293.46348	119.235442	297.0844297	211.1039503
743	JAK3_PKc2_E18_140_11	586.4496381	-0.574773376	0.253724638	-2.265343169	0.023491629	0.09646428	781.2055706	663.3713415	715.5332259	491.8962824	706.1445088	393.5334023	483.0879249	699.3410845	343.9334022
744	BMP2K_PKc_E3_106_5	706.8215031	0.518045592	0.228988737	2.262319092	0.023677696	0.096947441	513.6937654	661.5513927	503.9469773	951.3324041	643.1346911	629.6534437	1049.763582	714.5205809	693.7966907
745	MAP2K4_PKc_E4_120_2	1396.677028	0.48405822	0.214006723	2.261883235	0.023704618	0.096947441	995.3927634	1103.798954	1027.90887	2216.446362	1500.285487	977.0872189	2299.891876	1501.685895	947.595822
746	neg20	505.4937199	0.552426319	0.2441534	2.262619808	0.023659136	0.096947441	469.2565885	373.9994806	310.2311888	524.3564432	670.2940952	522.8372345	645.3464645	504.1761307	528.9458531
747	MAPKAPK5_PKc_E3_76	520.3542759	0.774003724	0.342651845	2.258863438	0.023891881	0.097582501	349.2762107	357.6199413	308.801552	381.1988111	353.0722544	959.0971205	751.0603616	287.326182	935.7360495
748	UHMK1_PKc_E4_95_4	846.0729981	0.430331993	0.190667123	2.256980571	0.024009289	0.097930936	655.0039881	713.4199338	624.0364697	933.8538559	952.7518987	1043.425707	1047.30512	847.8832994	796.9767113
749	CDKL5_PKc_E2_34	1094.514426	0.376053113	0.166716513	2.255644066	0.024092931	0.098140899	886.0773081	994.602025	829.1893526	1260.952399	1389.475118	982.7091247	1278.400615	1116.777236	1112.44666
750	SPEG_PKc1_E22_201_35	285.6977058	-1.0978957	0.487374227	-2.252674927	0.024279653	0.098769628	421.2644374	292.1017841	376.7093007	359.5587039	366.1087684	71.96039357	280.2647503	340.4544194	62.8567942
751	ACVR1C_PKc_E8_131_1	703.8450438	0.514066173	0.228464554	2.250091596	0.024443131	0.099302256	543.0223022	596.9432099	524.6767111	809.0070838	527.9788173	904.0024442	893.6511995	637.5388491	897.7847775
752	NRBP2_PKc_E6_95_1	742.4211188	-0.440942701	0.196182049	-2.247620026	0.024600429	0.099808391	936.7356899	924.5339958	933.5528401	622.5692373	683.3306092	520.5884722	628.1372255	711.2678317	721.0741674
753	NEK10_PKc_E21_46_1	596.1504427	0.596006463	0.26538905	2.245783929	0.024717851	0.100079334	455.0366918	432.2378425	438.8985022	706.6327306	413.9093197	752.210989	1001.823559	379.4874102	785.1169389
754	PRKACB_PKc_E8_123	964.5167573	-0.405957244	0.180782951	-2.245550488	0.024732815	0.100079334	1053.161093	1189.336548	1253.076668	729.1051496	980.9976791	784.8180424	701.8911071	1156.894476	831.3700516
755	CSF1R_PKc_E16_89_3	545.3665896	-0.532522687	0.237862256	-2.238785989	0.025169844	0.101587874	722.548497	632.4322117	572.5695444	753.2421922	504.0785416	333.9412014	617.0741432	464.0588902	308.3540847
756	RPS6KA6_PKc2_E15_123_7	1063.249472	0.404592795	0.180751424	2.238393401	0.025195412	0.101587874	834.5301829	909.0644309	819.8967133	1323.375785	994.0341931	1282.918892	998.1358651	1127.619733	1279.669452
757	SRPK3_PKc_E9_133_19	1048.135652	0.468749135	0.209427707	2.238238393	0.025205513	0.101587874	800.7579284	874.4854035	909.9638327	1106.142402	1290.614887	747.7134644	1532.851507	1310.85794	859.8335055
758	MAP3K10_PKc_E1_391_2	567.8599309	-0.719874874	0.321826731	-2.236839903	0.025296806	0.101821311	731.4359324	746.1790124	748.4148726	648.3709035	496.4739085	177.6522216	665.0141663	663.560843	233.6375181
759	ADCK3_PKc_E12_108_8	473.7003112	0.545903654	0.244190597	2.235563774	0.02538036	0.101936949	431.0406163	365.8097109	330.9609226	545.9965504	370.4542731	556.568669	613.3864491	447.795144	601.2904653
760	FGFR4_PKc_E10_38_3	333.8247258	-0.763713722	0.341648147	-2.235380839	0.025392357	0.101936949	379.4934911	409.4884824	441.0429574	396.1804237	308.5308315	324.9461522	146.278532	245.040442	353.4212202
761	MAPK14_PKc_E3_59	673.0110846	0.50870308	0.227658724	2.234498509	0.025450291	0.102035265	469.2565885	564.1841313	520.3878006	948.8354686	575.7793687	740.9671775	844.481945	673.3190907	719.8881902
762	FGFR3_PKc_E11_122_16	759.0511285	0.456940037	0.204549274	2.233887351	0.025490486	0.1020623	676.333833	681.5708296	507.5210693	786.5346648	775.6725835	850.032149	791.6249965	848.9675491	913.2024817
763	RPS6KA3_PKc_E5_81_4	824.5146341	0.586344992	0.262972779	2.229679413	0.025768734	0.103041161	689.6649861	571.4639265	485.3616987	943.0092859	677.8987284	1260.431269	672.3895545	709.0993322	1411.312926
764	CSNK1G3_PKc_E2_55_2	1135.331869	1.025363959	0.460113005	2.228504622	0.025846883	0.103204848	616.7880159	609.6828516	556.8435394	1120.291702	602.9387729	2288.115639	1193.583652	691.7513363	2537.991313
765	MAP3K3_PKc_E13_132_7	403.9112629	-0.604814622	0.271515512	-2.227550894	0.025910478	0.103204848	515.4712525	563.2741569	494.654338	413.6589718	300.9261983	313.7023407	295.0155266	395.7511563	342.747425
766	NLK_PKc_E8_87_5	648.882009	-0.623657698	0.280163534	-2.226048799	0.026010913	0.103204848	766.985674	791.6777326	651.9143876	765.7268694	1008.157083	281.0952874	462.1909917	799.0920609	313.0979937
767	PDK3_PKc_E3_72_1	712.7126454	-0.506967814	0.227745971	-2.226023191	0.026012628	0.103204848	844.3063618	894.5048404	1035.057054	586.7798293	418.2548244	681.3749766	497.8387012	734.0370763	722.2601447
768	RPS6KA6_PKc_E6_80	791.4684394	0.511412544	0.229647662	2.226944267	0.025950999	0.103204848	597.2356581	649.7217254	551.1249921	1147.757992	839.7687773	617.2852511	1357.071423	714.5205809	648.7295552
769	TBK1_PKc_E4_130_7	531.77137	0.68416308	0.307296106	2.22639684	0.025987612	0.103204848	373.2722863	417.678252	310.2311888	641.712409	358.5041352	754.4597513	784.2496083	339.3701697	806.4645293
770	PRKACG_PKc_E1_948_76	659.0892084	0.567656962	0.255086114	2.225354225	0.026057468	0.103248487	442.5942823	464.0869467	565.4213603	621.7369255	1013.588964	653.2654479	830.9604	594.1688594	745.9796896
771	RAF1_PKc_E14_119_3	368.2462392	-0.87611198	0.393888449	-2.224264214	0.026130673	0.103404258	437.2618211	518.685411	487.5061539	233.0473081	677.8987284	110.1893527	291.3278326	369.7291625	188.5703826
772	BRAF_PKc_E12_85_2	349.5768497	0.741604183	0.333722	2.222221438	0.026268344	0.103814402	210.6322187	246.6030638	237.3197113	451.1130035	224.8798666	591.4244846	430.2309764	331.7804215	422.2079007
773	AKT2_PKc_E10_129_1	204.8861199	-1.080401541	0.487117906	-2.217946676	0.026558468	0.10482521	298.617829	363.9897621	305.22746	203.0840828	131.4515162	56.21905748	168.4046965	211.4287	105.5519752
774	ADCK2_PKc_E8_114_6	578.0388302	0.466510068	0.210452554	2.216699491	0.026643634	0.105025486	453.2592048	472.2767164	427.4614077	639.2154736	662.6894621	673.5043086	650.26339	685.2458378	538.4336711
775	ALK_PKc_E25_93_7	928.8541299	-0.420470744	0.189994365	-2.213069551	0.026892851	0.105871082	965.1754831	1182.056753	1293.106499	648.3709035	627.9254247	979.3359812	683.4526367	711.2678317	1268.995656
776	BRSK1_PKc_E4_141_5	910.9317733	0.387083733	0.175239408	2.208885189	0.027182628	0.106873965	850.5275666	759.8286284	784.155793	1034.563586	722.4401513	908.4999688	1075.577441	931.3705296	1131.422296
777	MYO3A_PKc_E6_100_4	415.9294289	-0.643604826	0.292298468	-2.201875467	0.027674106	0.108666279	554.5759682	485.9263324	527.5359847	262.1782216	431.2913384	434.0111237	242.1585781	475.9856374	329.7016752
778	MAP2K7_PKc_E9_81_3	1287.511531	0.347372652	0.157821027	2.201054309	0.027732179	0.108754343	1072.713451	1104.708928	1005.749499	1646.312769	1541.567781	1103.017908	1589.39615	1449.641907	1074.495388
779	PIM1_PKc_E2_81_6	523.2117702	0.721430495	0.328341807	2.197193534	0.028006627	0.109689627	299.5065726	373.0895062	365.2722062	805.6778365	234.6572521	765.7035628	741.2265107	384.9086589	738.8638261
780	PDPK1_PKc_E2_48_2	601.3770826	-0.635910947	0.289491122	-2.196650945	0.028045385	0.109700601	698.5524215	852.6460178	696.2331289	628.39542	773.4998311	224.8762299	421.6263568	752.4693219	364.0950154
781	PAK6_PKc_E10_135_21	420.0122335	-0.610784107	0.278244573	-2.195133943	0.028153991	0.109984413	432.8181034	494.1161021	599.0178254	245.5319853	566.0019832	441.8817918	285.1816758	362.1394143	353.4212202
782	EEF2K_PKc_E6_172_2	491.5701002	-0.602402818	0.274491224	-2.194615947	0.028191159	0.109988779	591.9031968	610.592826	617.603104	575.9597757	456.2779903	308.080435	472.0248426	536.703623	254.9851085
783	CASK_PKc_E5_73	1184.072742	0.447443792	0.203981635	2.1935494	0.028267819	0.110100273	803.424159	897.2347636	844.9153576	1214.342937	1231.950574	2013.766639	758.4357497	1226.28646	1666.298035
784	RPS6KA3_PKc_E4_82_4	827.0973232	0.558523147	0.254659578	2.193214771	0.028291909	0.110100273	615.8992724	632.4322117	751.2741462	1101.148531	660.5167097	500.3496115	1590.625381	795.8393117	795.7907341
785	MAP3K10_PKc_E1_391_74	616.5432635	-0.571965143	0.261401108	-2.188074668	0.028664164	0.111406833	735.8796501	840.8163505	752.703783	393.6834883	561.6564785	584.6781977	280.2647503	647.2970968	751.9095759
786	MAP3K11_PKc_E1_403_17	627.6328074	-0.511134525	0.233666046	-2.187457417	0.028709149	0.11143971	782.0943141	737.0792683	777.7224273	394.5158001	619.2344154	719.6039357	506.4433207	573.5681143	538.4336711
787	EEF2K_PKc_E4_48	865.9933727	-0.515804345	0.235984844	-2.185752002	0.028833754	0.111781174	1085.155861	1135.648058	948.5640267	1212.678314	546.4472122	516.0909476	1112.454382	582.2421122	654.6594415
788	EPHB6_PKc_E15_150_12	223.9880949	-0.885363044	0.405797026	-2.181787907	0.029125189	0.112767707	368.8285686	361.2598389	270.201358	149.8161266	195.5477101	94.44801656	186.8431669	278.6521841	110.2958842
789	ACVR1C_PKc_E7_125_7	1018.58023	0.427122439	0.195877938	2.180554092	0.029216414	0.112896836	903.8521789	698.8603433	857.0672705	1198.529013	1322.119796	842.161481	1176.374412	1223.033711	945.2238675
790	AK3_PKc_E4_119_7	525.9468585	0.609894697	0.27981699	2.179619963	0.029285644	0.112896836	369.7173121	315.7611186	400.2983082	694.1480534	266.162161	918.6193991	587.5725906	366.4764133	814.7663701
791	RPS6KA4_PKc2_E10_129_2	1072.216891	0.440200969	0.201988369	2.179338202	0.029306553	0.112896836	935.8469463	765.2884749	893.5230093	963.8170813	1350.365576	1151.366297	929.2989089	1109.187488	1551.258242
792	SGK494_PKc_E5_70_9	450.4939108	-0.509943079	0.233898438	-2.180190182	0.029243367	0.112896836	575.9058131	593.3033123	530.3952583	397.0127355	373.7134016	389.0358777	432.6894391	368.6449128	393.7444467
793	TEK_PKc_E16_111	956.9937364	0.434351028	0.199594922	2.176162719	0.029543095	0.113664545	775.8731093	718.8797802	847.7746312	1206.852131	1039.661992	852.2809113	983.3850888	921.6122819	1266.623702
794	PDK2_PKc_E2_142_9	347.6166948	-0.767305867	0.352876362	-2.174432606	0.029672662	0.113930463	378.6047475	420.4081753	483.9320618	310.4523068	493.21478	215.8811807	288.8693698	392.4984071	144.6892244
795	RIOK3_PKc_E7_128_4	485.2837484	-0.637471431	0.293192366	-2.174242935	0.029686895	0.113930463	656.7814751	591.4833635	609.7401016	540.1703677	462.7962473	220.3787053	660.0972409	329.611922	296.4943123
796	CAMKV_PKc_E4_75_2	476.2751114	-0.515676748	0.237593367	-2.17041727	0.02997525	0.114792731	597.2356581	586.9334914	616.1734672	387.8573056	486.696523	338.438726	397.0417296	496.5863825	379.5127197
797	EEF2K_PKc_E5_38_5	653.3787158	0.51336888	0.236546705	2.170264342	0.029986826	0.114792731	501.2513559	467.7268443	464.6319648	1006.264984	579.0384972	692.6187881	1043.617425	457.5533917	667.7051912
798	PRKY_PKc_E2_169_3	1342.972801	0.375099944	0.172933638	2.169039799	0.030079662	0.115003822	1126.926807	950.9232536	1113.687079	1484.011965	1575.245443	1643.845241	1047.30512	1445.304908	1699.505398
799	PDGFRA_PKc_E15_154_7	839.1217467	0.405521392	0.18724051	2.165778082	0.030328149	0.115638707	623.0092207	719.7897546	710.529497	784.8700411	858.2371722	1090.649715	757.2065184	834.8723024	1172.931499
800	PKN1_PKc_E15_92_8	274.1763626	-0.925860681	0.427576365	-2.165369176	0.030359425	0.115638707	410.5995149	373.9994806	391.7204873	251.358168	78.21908405	232.7468979	206.5108686	107.3407246	415.0920372
801	ROCK2_PKc_E5_261_9	1448.868596	0.390118831	0.180084799	2.16630628	0.03028779	0.115638707	1164.254036	1269.414295	1181.594828	1358.332881	2047.819075	1251.436219	1891.787065	1563.48813	1311.690837
802	STK32A_PKc_E5_174_15	409.1909776	0.649820329	0.300451361	2.162813734	0.030555509	0.116240471	328.8351093	352.1600949	305.9422784	411.9943482	320.4809694	356.4288244	524.8817912	337.2016702	744.7937124
803	RPS6KA3_PKc_E6_80_4	493.4849143	0.610504827	0.28237711	2.162019533	0.030616671	0.116328097	380.3822346	326.6808115	295.9348207	948.0031568	319.3945932	574.5587674	658.8680095	359.9709148	577.5709203
804	GUCY2D_PKc_E12_149_8	619.6230606	0.663626817	0.307135718	2.160695676	0.030718855	0.116571178	511.9162783	364.8997365	308.0867336	1553.926158	403.0455581	358.6775867	1112.454382	335.0331707	628.567942
805	CAMK4_PKc_E3_63	522.7966696	0.534205522	0.247979006	2.154236892	0.031221599	0.1183318	495.9188946	394.9288919	357.4092037	473.5854225	522.5469365	637.5241118	574.0510456	526.9453753	722.2601447
806	FGFR4_PKc_E13_191_1	388.8211341	-0.678861653	0.316015347	-2.148192041	0.031698503	0.119650993	528.8024056	464.0869467	521.102619	211.4072009	442.1551001	312.5779596	199.1354805	473.8171379	346.3053567
807	IRAK2_PKc_E6_65_2	708.316439	0.557958554	0.259657733	2.148823175	0.03164842	0.119650993	625.6754513	471.366742	403.8724002	663.3525162	966.8747889	1002.947985	690.8280249	608.2641061	941.6659357
808	MYLK3_PKc_E5_41_1	436.1615053	-0.900965448	0.419346495	-2.148498813	0.031674151	0.119650993	635.4516302	515.0455134	463.9171464	149.8161266	495.3875323	546.4492387	105.713897	496.5863825	517.0860806
809	PRKD2_PKc_E14_162_19	316.8550277	-0.74458776	0.346668301	-2.147839178	0.031726533	0.119650993	383.0484652	493.2061277	423.1724972	344.5770912	181.4248199	211.3836561	368.7694083	263.4726877	182.6404963
810	CIT_PKc_E6_143_9	893.9286697	-0.436341622	0.203255716	-2.146761877	0.031812244	0.119826118	1036.274966	997.3319482	943.5602978	752.4098804	876.705567	1204.212211	594.9479787	812.1030578	827.8121198
811	MAP3K7_PKc_E2_111_1	340.2400531	0.61059874	0.285187559	2.141042697	0.032270595	0.121402695	322.6139046	238.4132942	223.0233431	404.5035419	360.6768876	291.2147177	553.1541125	382.7401594	285.820517
812	DAPK2_PKc_E3_222_18	547.3584443	0.567353252	0.265132392	2.139886598	0.032363932	0.121603889	454.1479483	414.9483288	386.00194	808.1747719	397.6136772	429.5135991	1071.889747	394.6669066	569.2690795
813	GSK3B_PKc_E6_107_2	345.8612081	-0.748244422	0.349993531	-2.137880716	0.032526426	0.122064114	469.2565885	475.0066396	383.1426664	203.0840828	256.3847755	475.6132262	169.6339278	304.6741779	375.9547879
814	CAMK1_PKc_E5_139	324.2132763	-0.79357411	0.371461711	-2.136355074	0.032650483	0.122079195	372.3835427	419.4982008	375.9944823	490.2316588	372.6270254	160.7865044	212.6570255	364.3079138	149.4331334
815	DYRK3_PKc_E3_1140_11	558.9768548	-0.504799411	0.236241062	-2.136797921	0.032614431	0.122079195	588.3482227	771.6582957	596.1585518	487.7347233	682.2442331	491.3545623	296.244758	608.2641061	508.7842398
816	SCYL2_PKc_E7_117	412.4016913	-0.559485546	0.261813207	-2.13696457	0.032600873	0.122079195	514.5825089	457.7171259	541.1175344	473.5854225	326.9992264	374.4189228	336.8093929	369.7291625	316.6559255
817	ZAP70_PKc_E10_207_28	682.6074933	-0.674275317	0.315971982	-2.133971855	0.032845085	0.122656492	881.6335905	863.5657106	712.6739522	289.6445115	562.7428547	1071.535235	323.2878479	558.3886179	879.9951188
818	CLK3_PKc_E5_67_7	611.9662025	-0.465335978	0.218179562	-2.13281196	0.032940155	0.122711126	650.5602704	783.487963	681.2219423	512.7040778	744.1676746	556.568669	367.5401769	714.5205809	496.9244673
819	SPEG_PKc2_E34_123_9	403.5376233	-0.714224249	0.33482239	-2.13314363	0.032912946	0.122711126	482.5877415	586.023517	555.4139026	228.0534372	533.4106982	191.1447954	420.3971255	439.1211461	195.6862461
820	MARK2_PKc_E4_49_1	687.2162943	0.617041254	0.289801662	2.129184668	0.033238985	0.123673345	457.7029225	545.0746688	451.0504151	416.9882191	550.7927168	1204.212211	528.5694852	605.0113568	1425.544653
821	TRIB2_PKc_E3_361_52	723.2982607	0.497658549	0.233887235	2.127771317	0.033356049	0.123826365	631.8966561	601.4930819	641.9069299	626.7307964	868.0145577	489.1058	791.6249965	854.3887978	1004.52273
822	TSSK6_PKc_E1_771_44	1029.466967	0.362044014	0.170156795	2.127708229	0.033361282	0.123826365	938.5131769	888.1350196	912.1082879	1116.130143	1000.55245	843.2858621	1455.409931	1099.42924	1011.638593
823	CSNK1E_PKc_E4_149_4	452.2793068	-0.614823826	0.289139168	-2.126394115	0.033470457	0.123930055	482.5877415	538.7048479	606.1660095	236.3765553	433.4640908	598.1707715	183.1554728	438.0368963	553.8513753
824	MAPKAPK5_PKc_E2_68_2	814.6555452	0.516197941	0.242754021	2.126423858	0.033467983	0.123930055	599.0131451	653.361623	558.9879946	1052.874445	672.4668476	1058.042662	1038.7005	542.1248717	1156.327818
825	TEC_PKc_E13_161_15	992.5946046	-0.463414009	0.218051405	-2.125251195	0.033565658	0.124131907	1436.209559	1130.188211	1138.705723	734.9313323	1111.362819	695.9919315	811.2926983	838.1250517	1036.544116
826	AMHR2_PKc_E8_173_31	367.6370957	-0.689867454	0.324965558	-2.122894065	0.03376273	0.124558753	454.1479483	410.3984568	453.9096887	466.0946162	399.7864296	231.6225168	438.8355959	293.8316805	160.1069286
827	LATS1_PKc_E6_183_19	719.9476624	0.515045806	0.242567313	2.123310848	0.033727812	0.124558753	653.226501	554.1744128	532.5397135	890.5736416	820.2140063	368.797017	1137.039009	1009.436511	513.5281488
828	PRKCH_PKc_E12_189_8	850.1765835	0.451685298	0.212964171	2.120945017	0.03392643	0.125011518	704.7736262	718.8797802	728.3999572	729.9374614	839.7687773	942.2314033	889.9635054	1318.447688	779.1870526
829	TIE1_PKc_E15_115_16	538.3087813	-0.48522546	0.22883705	-2.120397288	0.033972555	0.125030478	647.0052962	677.0209576	674.0737582	531.0149377	475.8327613	409.2747384	474.4833054	415.2676517	540.8056256
830	RPS6KA6_PKc2_E16_90	542.5688813	0.460426631	0.217477724	2.117120882	0.03424959	0.125898191	365.2735944	551.4444896	409.5909475	474.4177343	661.6030859	570.0612428	451.1279095	832.7038029	566.897125
831	EIF2AK1_PKc_E6_81_2	835.3693604	0.411731392	0.194663148	2.115096747	0.034421702	0.126158267	798.9804413	661.5513927	621.8920145	1116.962455	738.7357938	742.0915587	1255.04522	672.2348409	910.8305272
832	MINK1_PKc_E4_126_7	756.4002613	-0.521177955	0.246357575	-2.115534529	0.034384415	0.126158267	870.968668	960.0229976	905.6749222	767.391493	882.1374479	381.1652097	748.6018989	883.6635409	407.9761737
833	neg45	996.1789724	0.400735874	0.189488407	2.114830564	0.034444391	0.126158267	730.5471889	715.2398826	845.630176	1350.842075	1311.256034	960.2215017	1144.414397	994.2570147	913.2024817
834	BMPR1A_PKc_E11_176_4	1089.671136	0.375013408	0.177424383	2.113652034	0.034544998	0.126375047	918.0720755	1065.580029	937.1269322	1024.575844	882.1374479	1174.978301	1422.220685	1140.63073	1241.71818
835	JAK2_PKc2_E23_118_2	829.7459536	0.499782686	0.236811077	2.110470055	0.034817888	0.127220809	527.0249185	706.1401385	634.7587458	1315.884979	782.1908405	791.5643293	1094.015911	724.2788286	891.8548913
836	CSK_PKc_E8_100_1	630.8569566	0.441230688	0.209209642	2.1090361	0.034941466	0.127519632	642.5615785	637.8920581	551.1249921	432.8021436	435.6368431	485.7326566	739.9972793	932.4547793	819.5102791
837	IRAK4_PKc_E9_110	929.2257656	0.394350115	0.187299441	2.105452704	0.03525192	0.128467688	687.887499	843.5462737	777.0076089	1057.036005	864.7554292	1076.03276	945.2789166	905.3485358	1206.138862
838	STK32C_PKc_E4_174_15	691.4577866	0.520211474	0.247123447	2.105067247	0.035285455	0.128467688	496.8076382	523.2352831	476.7838778	859.7781045	535.5834505	1071.535235	810.0634669	492.2493835	957.08364
839	LTK_PKc_E12_91_7	1507.173948	-0.345999585	0.164439153	-2.104119239	0.035368047	0.128577258	1903.68866	1722.581549	1546.867034	1283.424818	1707.783335	1294.162703	1121.059001	1593.847123	1391.151313
840	SCYL3_PKc_E2_141_1	917.5281271	0.41988493	0.199588334	2.103754873	0.035399835	0.128577258	815.8665686	687.9406504	734.1185044	1114.46552	766.9815741	1161.485727	883.8173486	1063.648998	1029.428252
841	PAK6_PKc_E6_204_1	423.5342246	-0.681190638	0.324039866	-2.102181585	0.035537372	0.128923333	606.1230934	558.7242849	483.2172434	237.2088672	344.381245	449.7524598	220.0324136	312.2639261	600.104488
842	GRK6_PKc_E12_209_29	537.6196394	-0.458261208	0.218302888	-2.09919902	0.03579936	0.129631526	639.0066044	554.1744128	626.8957433	625.0661727	563.8292308	496.9764681	518.7356343	401.1724051	412.7200827
843	MUSK_PKc_E15_647_2	630.0206871	-0.664336822	0.316502711	-2.098992519	0.03581756	0.129631526	782.9830577	876.3053523	670.4996662	480.243917	421.5139529	819.673858	237.2416527	606.0956066	775.6291209
844	SPEG_PKc1_E26_27	1354.34551	-0.33266548	0.158709165	-2.096069749	0.036076004	0.130354259	1537.526322	1353.131941	1775.608924	1417.42702	1234.123326	1179.475826	1162.852868	1233.876208	1295.087156
845	TXK_PKc_E13_119_8	1038.010182	-0.434485705	0.207315664	-2.095768818	0.036102704	0.130354259	1399.771074	1241.205089	1082.235069	1200.193637	585.5567542	1046.79885	993.2189397	771.9858173	1021.126411
846	GAK_PKc_E2_62_2	457.8219687	-0.54986281	0.262880276	-2.091685305	0.036466676	0.131512799	633.6741431	640.6219813	532.5397135	254.6874153	371.5406492	431.7623614	336.8093929	471.6486384	447.1134229
847	MARK1_PKc_E2_81_6	1268.016387	0.382202751	0.183089873	2.087514423	0.036841659	0.132708265	1081.600887	1086.50944	992.8827679	1514.807503	1388.388742	1062.540186	2017.168663	1269.65645	998.5928437
848	PRKCD_PKc_E14_92_12	430.6293949	-0.62168077	0.297883983	-2.086989583	0.036889076	0.132722372	295.9515984	566.0040801	581.1473653	543.4996149	375.8861539	585.8025789	256.9093545	299.2529292	371.2108789
849	ALK_PKc_E24_98_8	957.8535077	-0.472584797	0.226914299	-2.082657634	0.037282442	0.133979658	1010.501404	1084.689491	1211.617201	1211.01369	936.4562562	703.8625996	842.0234823	1044.132503	576.384943
850	CDK11A_PKc_E13_122_15	423.3145026	-0.610134089	0.294344741	-2.072855411	0.038185738	0.137064337	532.3573797	562.3641825	567.5658155	323.7692959	460.6234949	231.6225168	492.9217758	385.9929087	252.613154
851	CDKL3_PKc_E5_113_2	529.3129185	-0.453941548	0.219786042	-2.065379335	0.038887122	0.139417873	515.4712525	752.5488332	542.5471713	530.1826259	604.025149	509.3446607	387.2078787	482.4911358	439.9975594
852	CDK10_PKc_E5_82_4	465.5246158	-0.602316244	0.291774099	-2.064323893	0.038987017	0.139611959	583.904505	644.261879	547.5509001	426.9759609	273.7667942	474.4888451	331.8924675	294.9159302	611.9642605
853	EPHB6_PKc_E11_43_4	303.188377	0.80029874	0.387893768	2.063190508	0.039094532	0.139832844	195.5235785	212.0240364	170.126781	282.1537051	325.9128502	482.3595131	458.5032977	181.0697072	421.0219234
854	MATK_PKc_E8_61_3	352.476354	-0.676285588	0.327902603	-2.062458736	0.039164082	0.139917582	511.9162783	414.0383544	488.2209723	340.4155322	142.3152779	279.9709062	539.6325675	160.468962	295.308335
855	CDK18_PKc_E10_121_12	878.2498172	-0.427454821	0.207404282	-2.060973939	0.039305526	0.140258668	950.9555865	963.6628952	989.3086759	752.4098804	765.895198	1222.20231	612.1572178	577.9051132	1069.751479
856	KDR_PKc_E20_89_4	753.1591085	0.535807464	0.260441121	2.057307469	0.039656659	0.141193166	589.2369662	534.1549759	501.0877036	958.8232104	456.2779903	1280.670129	795.3126906	618.0223537	1044.845956
857	TAOK2_PKc_E7_114_8	774.2269396	-0.431070692	0.209534985	-2.057273116	0.039659962	0.141193166	983.8390974	1080.139619	934.9824769	718.285096	451.9324856	572.3100051	753.5188243	757.8905707	715.1442812
858	BRSK2_PKc_E1_43_7	460.8754599	-0.660031707	0.321101156	-2.055525793	0.039828247	0.141627018	531.4686362	551.4444896	696.2331289	440.2929499	393.2681726	339.5631072	331.8924675	211.4287	652.287487
859	TSSK4_PKc_E2_215_1	498.3619279	0.540606725	0.263087028	2.054858914	0.039892634	0.141690833	403.4895666	360.3498645	396.7242161	490.2316588	634.4436817	498.1008492	591.2602846	410.9306528	699.7265769
860	IRAK3_PKc_E9_199_15	354.3936772	-0.669023478	0.326223512	-2.050813179	0.040285144	0.142757221	413.2657455	424.0480729	629.755017	198.9225237	378.0589062	229.3737545	282.723213	264.5569374	368.8389244
861	MOK_PKc_E7_179_23	1031.361395	0.478348086	0.233249535	2.050799743	0.040286453	0.142757221	850.5275666	634.2521605	686.2256711	1089.496165	876.705567	2001.398446	785.4788397	943.2972768	1414.870858
862	STK19_PKc_E5_140	313.1065649	-0.708767568	0.345799599	-2.049648322	0.040398761	0.142989119	455.0366918	414.9483288	377.4241191	163.1331157	403.0455581	226.0006111	255.6801231	306.8426774	215.8478593
863	GSK3A_PKc_E4_111_4	412.859962	-0.623600712	0.304585052	-2.047377924	0.040620992	0.143609093	447.038	545.0746688	546.1212633	283.8183288	455.1916141	336.1899637	181.9262414	606.0956066	314.283971
864	ARAF_PKc_E11_177_9	756.813667	0.424866393	0.207982503	2.04279873	0.041072366	0.145036794	627.4529384	603.3130307	697.6627657	529.3503141	801.7456115	948.9776902	764.5819065	897.7587876	940.4799585
865	CDK13_PKc_E8_102_1	820.9503692	-0.584100264	0.286022236	-2.042149843	0.04113667	0.145095931	842.5288747	989.1421786	1130.127902	1165.23654	505.1649178	517.2153288	1192.35442	421.7731502	625.0100102
866	RPS6KA2_PKc_E6_107_6	431.6607964	0.640618447	0.31381285	2.041402853	0.041210801	0.145189555	282.6204453	328.5007603	270.201358	536.8411204	288.9760605	707.235743	451.1279095	333.948921	685.4948499
867	CSNK1E_PKc_E2_55_4	691.2175083	-0.549032774	0.269040151	-2.040709435	0.041279717	0.145256523	760.7644692	883.5851476	852.0635417	1038.725145	511.6831748	395.7821646	733.8511225	572.4838645	472.0189451
868	PRKAA1_PKc_E4_45_1	841.9442292	0.448050001	0.219605005	2.040254054	0.041325028	0.145256523	662.1139364	673.3810599	652.629206	756.5714394	948.4063941	1056.918281	578.967971	1037.627004	1210.882771
869	BRSK2_PKc_E6_34_3	478.636954	-0.52882666	0.259313865	-2.03933045	0.041417059	0.145274517	526.1361749	501.3958973	572.5695444	734.0990205	432.3777146	399.1553081	488.0048503	323.1064235	330.8876525
870	PRKCI_PKc_E10_98_3	1167.186194	0.398871445	0.195688935	2.038293302	0.041520609	0.145274517	950.0668429	851.7360434	917.8268352	1037.892833	1062.475892	2001.398446	1015.345104	1117.861485	1550.072264
871	RPS6KA2_PKc2_E13_131_14	274.4093928	0.871053713	0.427296618	2.038522365	0.04149772	0.145274517	235.5170378	154.6956489	170.8415994	281.3213933	441.0687239	94.44801656	441.2940586	410.9306528	239.5674043
872	TSSK2_PKc_E1_789_46	240.6105916	-0.866619721	0.425148516	-2.03839291	0.041510655	0.145274517	305.7277773	370.359583	303.7978232	161.468492	209.6706003	275.4733816	222.4908763	203.8389518	112.6678387
873	NPR1_PKc_E13_157_19	722.8603041	-0.506939368	0.248849705	-2.037130677	0.041636948	0.145514696	912.7396143	916.3442262	794.1632507	855.6165454	690.9352424	326.0705334	910.8604385	737.2898255	361.723061
874	LRRK2_PKc_E43_101	790.5755775	0.47100593	0.231307882	2.036272718	0.041722978	0.145648518	541.2448151	658.8214694	611.8845568	1194.367454	820.2140063	686.9968823	1151.789785	701.509584	748.3516441
875	AK2_PKc_E6_159_21	361.7603182	-0.781551272	0.384141691	-2.03453905	0.041897276	0.146089815	418.5982068	470.4567675	386.7167584	469.4238634	206.4114718	467.7425582	175.7800846	175.6484584	485.0646948
876	PINK1_PKc_E5_164_22	566.2192295	-0.636011317	0.312842776	-2.033006243	0.042051892	0.146461556	688.7762425	685.2107272	676.9330319	457.771498	852.8052913	223.7518488	543.3202616	724.2788286	243.125336
877	MYLK2_PKc_E10_129_17	744.0293411	-0.648302637	0.319499366	-2.029120262	0.042446043	0.147503207	886.9660517	931.813791	780.5817009	377.8695638	782.1908405	948.9776902	220.0324136	801.2605604	966.571458
878	RAF1_PKc_E13_47	1007.49702	-0.374309502	0.184470306	-2.029104362	0.042447662	0.147503207	985.6165845	1038.280796	975.0123078	1012.923478	1527.444891	1144.62001	604.7818296	1063.648998	715.1442812
879	ERBB4_PKc_E20_186_2	718.9071239	0.433383925	0.213647724	2.028497737	0.042509474	0.147549949	641.672835	555.0843872	472.4949673	1005.432672	607.2842775	912.9974934	919.465058	642.9600978	712.7723267
880	PCNA_e3_1	1152.930889	0.365591895	0.180624083	2.024048443	0.042965168	0.148675259	921.6270497	904.5145589	994.3124048	1480.682718	1267.800987	1131.127436	1207.105197	1478.91665	990.2910029
881	RPS6KA5_PKc2_E15_160_1	256.9130657	-0.98228197	0.485339822	-2.023905573	0.042979868	0.148675259	338.6112883	255.7028079	305.22746	141.4930085	297.6670698	405.901595	51.62771716	226.6081964	289.3784488
882	STK40_PKc_E4_144_11	666.5924613	-0.453383233	0.223913178	-2.024817102	0.042886148	0.148675259	735.8796501	672.4710855	771.2890616	763.229934	576.8657448	828.6689072	676.0772486	341.5386692	633.311851
883	NTRK3_PKc_E16_173_8	389.3678943	-0.737604798	0.364548303	-2.023338998	0.043038209	0.148708465	463.9241272	386.7391223	457.4837808	176.4501047	526.8924412	604.9170584	147.5077633	388.1614081	352.235243
884	HIPK2_PKc_E4_120_8	741.1003583	-0.517139248	0.255810114	-2.021574673	0.043220311	0.149168742	930.5144851	804.4173743	807.7448004	1042.886704	656.1712051	422.7673122	1113.683613	532.366624	359.3511065
885	CAMK1G_PKc_E3_129_2	1526.067194	0.320391574	0.158612897	2.019959159	0.043387624	0.149408173	1299.343054	1200.256241	1430.351633	1973.411312	1382.956861	1451.576064	2086.00562	1361.817678	1548.886287
886	NEK10_PKc_E20_138_3	964.1927178	0.403310443	0.199639125	2.020197406	0.043362915	0.149408173	848.7500795	733.4393707	930.6935665	985.4571885	812.6093732	1049.047612	885.0465799	1311.94219	1120.7485
887	PAK3_PKc_E9_64_1	486.2816473	0.527461321	0.261863557	2.014260121	0.043982231	0.151284989	390.1584135	411.3084312	311.6608256	397.0127355	765.895198	449.7524598	588.8018219	702.5938337	359.3511065
888	BRAF_PKc_E14_47_1	1382.783023	0.348693266	0.173372859	2.011233291	0.044300821	0.152209239	1342.002744	988.2322042	1150.142818	1595.541749	1523.099387	1420.093392	1287.005235	1722.872842	1416.056835
889	DYRK4_PKc_E9_173_37	511.3193247	0.587494307	0.292515525	2.008420944	0.044598579	0.153059916	419.4869503	307.571349	450.3355967	587.6121411	636.6164341	340.6874883	720.3295776	738.3740753	400.8603102
890	MAPK7_PKc_E4_754_43	997.6769202	0.414073129	0.206361474	2.006542794	0.044798368	0.153572832	707.4398569	845.3662225	870.6488203	1156.913422	1394.906999	734.2208906	1032.554343	1260.982452	976.0592759
891	MAK_PKc_E4_122	1147.401962	0.384069316	0.191723034	2.003250771	0.045150379	0.154605842	866.5249503	848.0961458	874.9377307	1182.715089	1083.117039	1935.059958	962.4881557	921.6122819	1652.066308
892	PIM1_PKc_E6_86_6	590.0667301	-0.52677995	0.263166447	-2.001698761	0.04531714	0.155002907	699.441165	706.1401385	809.8892556	292.9737587	598.5932682	655.5142102	464.6494545	625.612102	457.7872181
893	BMPR1B_PKc_E8_298_19	624.2294091	0.575594821	0.287861526	1.99955454	0.045548387	0.155428407	463.0353837	559.6342593	404.5872186	598.4321947	426.9458338	872.519772	553.1541125	582.2421122	1157.513795
894	CSNK1D_PKc_E1_55_2	460.3986502	-0.706194966	0.353251278	-1.999129257	0.04559437	0.155428407	666.5576541	745.269038	521.102619	228.885749	170.5610583	539.7029518	496.6094698	273.2309353	501.6683763
895	PDGFRA_PKc_E13_105_11	790.2577526	-0.441262452	0.220682018	-1.999539684	0.045549993	0.155428407	1087.822091	903.6045845	794.1632507	834.80875	595.3341397	844.4102433	587.5725906	658.1395943	806.4645293
896	STK17B_PKc_E2_53_1	909.3816672	0.557433267	0.279285767	1.995924362	0.045942156	0.156439196	630.119169	606.0429539	576.1436364	645.8739681	669.2077191	1975.53768	629.3664568	763.3118194	1688.831603
897	CDK10_PKc_E3_72_5	507.2881501	-0.517857478	0.259603205	-1.994803872	0.046064275	0.156680159	613.2330417	643.3519046	531.8248951	512.7040778	681.1578569	274.3490005	382.2909533	614.7696045	311.9120165
898	MATK_PKc_E12_196_14	728.0715659	-0.426788367	0.21406619	-1.99372151	0.046182497	0.156907349	727.8809582	918.164175	768.429788	808.1747719	665.9485906	856.7784359	672.3895545	519.3556271	615.5221922
899	CDKL5_PKc_E5_137_5	816.6415568	0.427068836	0.21459647	1.990101868	0.046579715	0.15703283	663.0026799	576.0137986	528.9656215	1607.194114	712.6627658	798.3106162	1118.600539	655.9710948	689.0527817
900	IKBKE_PKc_E8_111_2	426.0052944	-0.584153793	0.293443586	-1.990685167	0.04651551	0.15703283	482.5877415	539.6148224	584.7214573	184.7732228	420.4275768	500.3496115	245.8462722	487.9123845	387.8145604
901	MAPK14_PKc_E5_30	328.4452811	-0.633205959	0.31797605	-1.991363687	0.046440918	0.15703283	493.252664	436.7877146	415.3094947	377.037252	177.0793153	151.7914552	409.3340432	268.8939364	226.5216546
902	neg04	1079.167032	0.375265627	0.18834909	1.992394162	0.046327827	0.15703283	865.6362068	840.8163505	775.5779721	992.115683	1568.727186	1384.113195	835.8773255	1219.780961	1229.858407
903	NEK1_PKc_E8_87_1	541.9082662	-0.648705223	0.325530722	-1.992761909	0.046287525	0.15703283	558.1309423	635.1621349	667.6403926	871.4304699	437.8095954	294.5878612	818.6680864	345.8756682	247.869245
904	RPS6KA1_PKc_E5_81	792.829085	-0.415184102	0.208584232	-1.990486515	0.046537368	0.15703283	1005.168942	923.6240214	872.7932755	753.2421922	851.7189152	554.3199067	859.2327213	845.7147999	469.6469906
905	WNK3_PKc_E3_173_12	446.0404418	0.50751574	0.254963872	1.990539825	0.046531501	0.15703283	386.6034394	321.2209651	381.7130296	418.6528427	307.4444554	593.6732469	561.758732	357.8024153	685.4948499
906	CAMKV_PKc_E5_139_14	171.5215314	-1.066981075	0.538144884	-1.982702256	0.047400697	0.159624203	286.1754195	257.5227567	207.2973382	103.206665	186.8567008	133.8013568	84.81696391	120.3517215	163.6648604
907	TAOK1_PKc_E6_97_2	266.8683698	0.677534513	0.341894887	1.981704142	0.047512363	0.159823838	255.0693956	205.6542156	209.4417934	216.4010718	194.461334	251.8613775	330.6632361	372.9819117	365.2809927
908	TTBK1_PKc_E7_66_4	381.7222566	-0.873415169	0.441072543	-1.980207526	0.047680215	0.160211822	421.2644374	388.5590711	513.2396165	104.0389768	463.8826234	518.3397099	66.37849349	464.0588902	495.7384901
909	neg18	1263.103395	0.443790963	0.224177632	1.979639799	0.047744018	0.160249722	1021.166326	932.7237654	863.5006362	1012.923478	1457.916817	1971.040155	824.8142432	1379.165674	1904.679462
910	neg34	741.7667258	0.448879842	0.226932072	1.978036152	0.047924628	0.160679166	561.6859165	626.0623909	514.6692534	1162.739605	821.3003825	552.0711444	1116.142076	757.8905707	563.3391933
911	LCK_PKc_E10_77_5	1115.685343	0.360295489	0.182292448	1.97646964	0.048101611	0.161095516	835.4189264	1026.451129	979.3012182	1317.549602	1009.243459	1196.341543	1111.22515	1083.165494	1482.471561
912	RIPK4_PKc_E2_292_16	635.0295792	0.477994638	0.242425852	1.971714787	0.048642175	0.162727275	575.0170696	495.9360509	497.5136116	541.8349913	639.8755626	772.4498497	790.3957651	842.4620506	559.7812615
913	DYRK1A_PKc_E4_75_3	446.2916358	-0.604573734	0.307499975	-1.966093605	0.049287799	0.164706544	557.2421988	582.3836194	751.9889646	280.4890815	326.9992264	219.2543242	590.0310533	440.2053958	268.0308583
914	TESK1_PKc_E6_91_9	431.1673215	0.657678528	0.334891734	1.963854168	0.049547006	0.165391593	279.0654712	281.1820912	293.0755471	403.6712301	256.3847755	815.1763334	550.6956497	224.4396969	776.8150981
915	EPHB1_PKc_E10_43	615.7343757	0.485922998	0.247714162	1.961627849	0.049805828	0.165892554	423.930668	503.2158461	589.0103677	748.2483213	669.2077191	465.4937959	803.9173101	661.3923435	677.1930092
916	GSK3B_PKc_E7_98_9	1152.329853	0.321093612	0.163662424	1.961926281	0.049771068	0.165892554	839.8626441	983.6823321	1034.342236	1177.721218	1488.335349	1286.292035	1150.560554	1084.249743	1325.922564
917	ERN1_PKc_E16_100_1	861.0273344	0.345578002	0.17639545	1.959109502	0.050099964	0.166470585	697.6636779	823.5268368	712.6739522	784.8700411	971.2202936	919.7437803	926.8404462	1064.733248	847.973733
918	GRK6_PKc_E7_45	367.1025122	0.609585165	0.311092023	1.959501115	0.050054129	0.166470585	335.0563141	232.0434734	214.4455222	411.9943482	328.0856025	584.6781977	361.3940201	365.3921635	470.8329679
919	STK35_PKc_E3_695_58	851.7855385	0.436837354	0.22301939	1.958741589	0.050143057	0.166470585	685.2212684	592.3933379	716.9628627	1306.729549	947.3200179	642.0216364	1114.912844	946.550026	713.9583039
920	MAK_PKc_E7_172_11	1162.340646	0.348236422	0.177863793	1.957882575	0.050243793	0.166623709	1020.277583	929.9938422	959.2863028	998.7741775	1437.275669	1375.118146	1138.26824	1465.905653	1136.166205
921	ACVR1_PKc_E11_102_2	860.2491557	0.443413261	0.226567138	1.95709433	0.050336379	0.166749503	702.1073956	727.0695498	677.6478503	759.9006867	604.025149	1307.655277	858.00349	839.2093014	1266.623702
922	RNASEL_PKc_E2_358_35	660.6342484	-0.462928135	0.236792791	-1.95499252	0.050583953	0.167387897	852.3050537	767.1084237	830.6189895	436.9637026	637.7028102	581.3050543	458.5032977	839.2093014	541.9916028
923	JAK3_PKc_E16_152_11	421.625293	-0.564416345	0.288892735	-1.953722872	0.050734	0.167702528	499.4738688	528.6951295	574.7139996	425.3113372	203.1523433	427.2648368	467.1079172	252.6301902	416.2780144
924	CSF1R_PKc_E14_111_8	190.1086761	-1.177513834	0.604107398	-1.94917963	0.051273977	0.169304007	295.9515984	253.8828591	214.4455222	104.8712886	215.1024811	105.6918281	59.00310533	409.846403	52.18299896
925	MAPK11_PKc_E3_59	499.4740862	-0.512501264	0.263365961	-1.945966219	0.051658798	0.170022644	664.780167	574.1938498	615.4586488	421.98209	547.5335883	336.1899637	328.2047734	581.1578625	425.7658324
926	PKN2_PKc_E15_92	155.9855801	-1.228834342	0.631306344	-1.946494523	0.051595365	0.170022644	253.2919085	217.4838829	213.0158854	107.3682241	79.30546021	218.129943	46.71079172	133.3627184	135.2014064
927	STK32B_PKc_E4_174_18	423.8785462	0.51275837	0.263496535	1.94597766	0.051657423	0.170022644	327.0576223	397.6588151	321.6682834	362.8879512	445.4142286	465.4937959	508.9017835	414.183402	571.641034
928	OBSCN_PKc2_E103_76_7	413.0560214	-0.505223974	0.259698983	-1.945421454	0.051724275	0.170054701	498.5851252	473.1866908	449.6207783	574.2951521	369.3678969	331.6924391	425.3140509	302.5056784	292.9363805
929	PRKAA1_PKc_E2_142_3	738.542979	-0.482246708	0.248119821	-1.943604123	0.051943208	0.170590666	1040.718684	818.9769648	792.0187955	506.0455833	938.6290086	643.1460175	582.6556651	607.1798563	717.5162357
930	MKNK2_PKc_E5_98_7	873.8313831	0.466914075	0.240476531	1.941620135	0.052183104	0.171194246	719.8822664	639.7120069	587.5807309	734.9313323	861.4963007	1538.153413	712.9541894	945.4657763	1124.306432
931	CAMK2A_PKc_E5_66_6	468.3566937	-0.530490142	0.273664182	-1.938471225	0.052565758	0.171253079	620.3429901	521.4153342	535.3989872	562.6427866	453.0188618	296.8366235	475.7125367	515.0186281	234.8234953
932	DYRK1B_PKc_E5_148_7	472.0541966	-0.550249387	0.283604169	-1.940202041	0.052355141	0.171253079	544.7997893	525.0552319	471.7801489	318.775425	696.3671233	590.3001035	249.5339663	426.1101492	425.7658324
933	PAK6_PKc_E9_126_5	240.2706204	-0.85127927	0.439202197	-1.938240008	0.052593948	0.171253079	323.5026481	343.0603508	407.4464922	69.91419242	259.643904	157.4133609	188.0723982	233.1136948	180.2685419
934	SCYL1_PKc_E2_141_8	862.171702	0.409692666	0.211236505	1.93949747	0.052440792	0.171253079	824.754004	774.3882189	649.7699324	1066.191434	606.1979014	676.877452	1584.479224	839.2093014	737.6778489
935	STK10_PKc_E1_90	569.6567945	0.448089816	0.230886719	1.940734476	0.052290492	0.171253079	452.3704612	444.0675098	529.6804399	566.8043457	431.2913384	686.9968823	730.1634284	430.4471481	855.0895965
936	STK36_PKc_E6_250_25	618.6971706	0.564663759	0.291074347	1.939929662	0.052388239	0.171253079	508.3613042	421.3181497	462.4875096	426.1436491	1086.376167	549.8223821	800.229616	789.3338132	524.2019441
937	TSSK1B_PKc_E1_789_71	913.649336	0.478889688	0.247070856	1.938268626	0.052590458	0.171253079	675.4450895	735.2593195	787.0150666	853.1196099	613.8025345	1219.953547	620.7618373	918.3595327	1799.127487
938	TSSK2_PKc_E1_789_95	484.8681771	-0.762130402	0.393758741	-1.93552631	0.052925743	0.172149726	552.7984811	603.3130307	529.6804399	750.7452567	534.4970743	100.0699223	683.4526367	458.6376415	150.6191106
939	CSNK1G1_PKc_E7_86_9	410.2146484	-0.59112632	0.305532831	-1.934739115	0.053022318	0.172280183	594.5694274	520.5053598	505.3766141	198.0902119	421.5139529	348.5581563	349.1017065	468.3958892	285.820517
940	MAPK12_PKc_E1_95_4	330.1691468	-0.686801017	0.355134917	-1.933915773	0.053123484	0.172425267	424.8194115	359.4398901	349.5462012	317.1108014	245.5210138	505.9715173	156.1123828	203.8389518	409.1621509
941	BMPR2_PKc_E7_115_6	674.5961385	-0.428983617	0.222189555	-1.930710091	0.053518914	0.173339923	883.4110775	796.2276046	705.5257682	604.2583774	589.9022589	695.9919315	604.7818296	461.8903907	729.3760081
942	LTK_PKc_E13_65	148.6977063	-1.20959085	0.626497929	-1.930718034	0.053517931	0.173339923	239.0720119	254.7928335	209.4417934	163.9654275	80.39183638	62.96534437	153.6539201	54.21248717	119.7837022
943	MAP3K2_PKc_E12_138_13	1255.538085	0.338088643	0.175317508	1.928436282	0.053800883	0.174068391	996.281507	973.6726137	990.7383127	1262.617023	1235.209702	2030.632356	1224.314436	1051.722251	1534.65456
944	FLT3_PKc_E19_128_4	1337.44532	0.350447586	0.182193692	1.923489126	0.054418651	0.175792457	1178.473932	1040.100745	1142.994634	1388.296107	1274.319244	1734.920114	1448.034543	1654.565108	1175.303454
945	HUNK_PKc_E1_90	846.4055705	0.483432317	0.251362526	1.923247367	0.054448991	0.175792457	655.8927316	653.361623	671.2144846	1359.997505	759.376941	499.2252304	1452.951469	946.550026	619.080124
946	CDK2_PKc_E5_102_12	392.4644352	-0.621085512	0.323121316	-1.922143421	0.054587714	0.176054032	543.9110457	657.0015206	498.9432484	271.3336515	245.5210138	195.64232	317.1416911	267.8096866	534.8757393
947	BMPR1A_PKc_E13_99_3	948.9325102	0.42923002	0.223713257	1.918661528	0.055027183	0.177283988	752.7657773	752.5488332	759.1371487	1070.352994	588.8158827	1413.347105	1108.766688	730.7843271	1363.873836
948	TLK1_PKc_E15_92	339.2265903	-0.743277978	0.38768432	-1.91722476	0.055209384	0.177683365	416.8207197	361.2598389	406.0168554	519.3625723	299.8398222	157.4133609	570.3633515	196.2492036	125.7135884
949	MAPK9_PKc_E2_50_1	300.0906767	0.676579136	0.3530999	1.916112508	0.055350777	0.17794481	165.3062982	225.6736525	212.301067	185.6055346	287.8896843	554.3199067	194.218555	313.3481758	562.153216
950	neg05	316.5415036	0.62012704	0.323713076	1.915668799	0.055407266	0.17794481	227.5183459	259.3427055	233.0308008	369.5464457	313.9627124	314.8267219	307.3078403	528.029625	295.308335
951	STK32C_PKc_E6_90_7	501.9081008	0.445947659	0.233000841	1.913931544	0.055628903	0.178468753	343.9437495	390.3790199	430.3206813	468.5915516	650.7393242	618.4096322	405.6463491	688.4985871	520.6440123
952	ADRBK2_PKc_E10_79_5	352.8102615	0.592400675	0.3099396	1.911342325	0.055960603	0.178593934	276.3992406	279.3621424	330.2461042	291.3091351	234.6572521	355.3044432	551.9248811	254.7986897	601.2904653
953	EIF2AK4_PKc2_E15_123_2	258.5251276	-0.76293744	0.398820167	-1.912986113	0.05574983	0.178593934	303.9502903	288.4618865	300.2237311	295.4706942	429.1185861	147.2939306	178.2385473	255.8829394	128.0855429
954	SGK3_PKc_E12_37_1	465.4984453	0.700245243	0.366199018	1.912198581	0.055850728	0.178593934	268.4005487	273.902296	197.2898805	405.3358537	390.0090441	1185.097732	272.8893621	329.611922	866.949369
955	STK38_PKc_E6_124_9	610.9029799	-0.42495801	0.222326693	-1.911412456	0.055951597	0.178593934	837.1964135	743.4490891	704.8109497	463.5976807	622.4935439	407.0259761	497.8387012	680.9088389	540.8056256
956	TNIK_PKc_E6_91_2	238.210344	0.778718149	0.40719789	1.912382576	0.055827141	0.178593934	113.759173	178.3549834	147.2525919	141.4930085	443.2414763	368.797017	202.8231746	313.3481758	234.8234953
957	TYK2_PKc2_E20_193_1	492.9745773	0.475064557	0.248611075	1.910874475	0.056020714	0.178598953	396.3796183	454.9872027	373.1352087	447.7837562	457.3643664	577.9319108	542.0910302	468.3958892	718.7022129
958	JAK2_PKc_E16_139_4	543.5716037	0.507072464	0.265488368	1.909961135	0.056138218	0.178786745	496.8076382	409.4884824	397.4390345	499.3870887	479.0918898	664.5092594	490.463313	495.5021327	959.4555945
959	CHUK_PKc_E3_115	468.8806954	-0.53906787	0.282792768	-1.906229331	0.056620458	0.179801036	580.3495308	535.9749247	576.8584548	595.9352592	437.8095954	311.4535784	334.3509302	513.9343784	333.259607
960	EPHB4_PKc_E15_150_34	563.6705361	-0.399081536	0.209367559	-1.906128809	0.056633496	0.179801036	744.7670855	675.2010087	634.0439274	555.9842921	421.5139529	482.3595131	570.3633515	483.5753856	505.2263081
961	ROCK2_PKc_E4_138	781.8405123	0.438313227	0.229896626	1.906566598	0.056576734	0.179801036	700.3299085	622.4224932	551.1249921	845.6288036	1071.166901	717.3551734	762.1234438	740.5425748	1025.87032
962	CDK20_PKc_E3_189_5	283.2062584	-0.879743339	0.461978426	-1.904295284	0.056871738	0.180369722	277.2879841	333.9606068	349.5462012	163.1331157	275.9395465	501.4739927	52.85694852	374.0661615	220.5917683
963	MAPKAPK5_PKc_E7_96_2	906.1182661	0.374844733	0.196928299	1.903457937	0.056980817	0.18052801	736.7683936	795.3176302	922.1157456	818.9948255	721.3537751	937.7338787	1310.360631	802.3448101	1110.074705
964	MAP2K7_PKc_E6_120	371.6131407	0.701827908	0.369370804	1.900063296	0.057424814	0.181745961	206.188501	308.4813234	235.1752561	495.2255297	227.052619	585.8025789	599.8649042	315.5166753	371.2108789
965	IRAK4_PKc_E6_144	1013.976516	-0.347174603	0.182794581	-1.89926092	0.057530178	0.181890751	1190.027598	1092.879261	1048.638604	906.3875661	954.9246511	1284.043273	792.8542279	821.8613055	1034.172161
966	PRKCE_PKc_E9_42_1	646.4319346	-0.489476014	0.257834451	-1.89841199	0.057641831	0.181892108	875.4123857	851.7360434	688.3701264	486.9024115	382.4044109	752.210989	505.2140894	510.6816292	764.9553256
967	RPS6KA4_PKc_E7_104_3	305.4445815	-0.813306597	0.428482991	-1.898107076	0.057681978	0.181892108	448.8154871	458.6271003	353.8351117	123.1821486	435.6368431	116.9356395	365.0817142	343.7071687	103.1800207
968	TRPM7_PKc_E35_83	636.3357549	-0.492363979	0.25942588	-1.89789846	0.057709459	0.181892108	905.629666	765.2884749	897.8119198	564.3074103	217.2752335	500.3496115	845.7111764	505.2603804	525.3879213
969	NEK11_PKc_E4_166_8	750.6319945	0.368431548	0.19418225	1.897349253	0.057781858	0.181932353	568.7958648	561.4542081	624.0364697	820.6594492	945.1472656	973.7140755	822.3557805	723.1945789	716.3302584
970	GRK5_PKc_E8_141_16	634.8372407	0.499586227	0.263385292	1.896788629	0.057855841	0.181977495	487.9202028	507.7657182	488.9357907	863.9396635	752.858684	367.6726359	1068.202053	685.2458378	490.9945811
971	LYN_PKc_E8_76_13	1110.208811	0.383450882	0.202223818	1.896170721	0.057937473	0.182046582	714.5498052	877.2153267	994.3124048	1046.215951	895.1739619	2013.766639	1135.809778	848.9675491	1465.86788
972	MAP4K3_PKc_E1_54	750.3838868	-0.440030897	0.232475668	-1.892804099	0.058383926	0.183113053	926.9595109	874.4854035	869.9340019	734.0990205	643.1346911	647.6435421	1019.032798	576.8208635	461.3451499
973	TEK_PKc_E19_71_2	436.6671508	-0.610700839	0.322660094	-1.892706443	0.058396919	0.183113053	497.6963817	511.4056158	564.7065419	215.56876	695.2807471	366.5482547	333.1216988	483.5753856	262.100972
974	SGK3_PKc_E8_42_2	393.5286535	0.502858119	0.266029647	1.890233381	0.058726754	0.183958241	303.0615467	323.0409139	288.0718182	437.7960145	379.1452824	513.8421853	393.3540355	470.5643886	432.8816959
975	EPHA5_PKc_E15_150_7	838.7018874	-0.428234575	0.226735591	-1.88869587	0.058932592	0.184413681	974.951662	1064.670054	845.630176	630.0600436	886.4829525	956.8483582	639.2003077	589.8318604	960.6415717
976	AATK_PKc_E7_134_11	469.3386172	-0.612071578	0.324150655	-1.888231811	0.058994837	0.184419311	492.3639205	442.247561	636.1883826	312.1169305	543.1880837	657.7629725	167.1754651	588.7476107	384.2566287
977	EIF2AK3_PKc_E13_201_3	599.4180748	-0.412329926	0.218472002	-1.887335318	0.059115239	0.184606545	768.763161	619.69257	651.1995692	802.3485892	542.1017075	480.1107508	562.9879633	444.5423948	523.0159668
978	CHUK_PKc_E2_95_2	1052.425018	0.320500546	0.169953563	1.885812458	0.059320232	0.185057287	851.4163101	818.0669904	880.656278	1123.62095	1353.624704	1258.182506	1156.706711	944.3815265	1085.169183
979	GRK4_PKc_E11_90_8	1231.75309	0.314690106	0.1669818	1.884577274	0.059486933	0.185387776	1046.051145	1027.361104	1078.660977	1220.16912	1196.10016	1542.650937	1016.574336	1373.744425	1584.465605
980	NRK_PKc_E2_66_2	1099.009092	0.333909918	0.177343552	1.882842168	0.059721761	0.185929685	917.183332	865.3856595	970.0085789	1183.5474	1460.089569	992.828555	1218.168279	1267.48795	1016.382502
981	CDK20_PKc_E4_122_2	1087.953822	0.316910539	0.168428626	1.881571715	0.05989419	0.186086734	979.3953797	958.2030488	862.7858178	1493.167395	1049.439378	936.6094975	1352.154497	1085.333993	1074.495388
982	MAPK15_PKc_E2_99_9	518.2169276	-0.489987582	0.260352117	-1.882018816	0.059833461	0.186086734	633.6741431	676.1109831	673.3589398	336.2539731	513.8559271	398.0309269	578.967971	520.4398768	333.259607
983	ATM_PKc_E60_115_6	124.4861524	-1.689061041	0.898178229	-1.880541062	0.060034376	0.186170254	156.4188628	142.8659816	296.6496391	225.5565017	68.44169854	14.61695494	99.56774024	24.9377441	91.32024817
984	CDK10_PKc_E6_68_2	284.6348489	-0.984260654	0.523428051	-1.880412509	0.06005188	0.186170254	380.3822346	323.9508883	346.6869276	421.98209	189.0294531	74.20915587	500.2971639	288.4104317	36.76529472
985	EPHB1_PKc_E11_248_3	1210.415451	0.332968327	0.177108083	1.880028969	0.06010413	0.186170254	1104.708219	828.9866832	1035.057054	1260.952399	1030.970983	1760.78088	1150.560554	923.7807814	1797.94151
986	FGFR3_PKc_E12_111_1	525.9313997	-0.500150545	0.26611088	-1.879481758	0.060178742	0.186212315	504.80633	679.7508808	630.4698354	545.9965504	448.6733571	588.0513412	369.9986397	313.3481758	652.287487
987	MAST3_PKc_E17_102_5	297.7281963	-0.807095625	0.429866757	-1.87754836	0.060442976	0.186840445	306.6165209	359.4398901	285.2125446	580.9536466	308.5308315	137.1745002	384.749416	250.4616907	66.41472595
988	BRSK1_PKc_E6_34	604.9760331	0.527189673	0.280856034	1.877081531	0.06050692	0.186848799	502.1400994	475.916614	396.0093977	434.4667672	589.9022589	952.3508336	618.3033746	502.0076312	973.6873214
989	PDGFRB_PKc_E17_119_2	685.4916351	-0.488584416	0.260433261	-1.876044614	0.060649154	0.187098654	734.9909066	850.826069	869.9340019	477.7469816	577.952121	772.4498497	290.0986012	780.6598153	814.7663701
990	PRKX_PKc_E3_264_3	224.2234795	-0.896348126	0.478205054	-1.874401199	0.060875148	0.187606139	383.0484652	268.4424496	249.4716242	145.6545675	280.2850512	106.8162092	120.4646734	365.3921635	98.43611167
991	EIF2AK4_PKc_E9_536_1	623.1121452	-0.632935852	0.33781558	-1.873613563	0.060983707	0.18775105	726.1034712	730.7094475	605.4511911	318.775425	778.931712	842.161481	186.8431669	587.6633609	831.3700516
992	TLK2_PKc_E22_108_1	707.7751458	-0.635284212	0.339726961	-1.869984677	0.061485946	0.189106472	786.5380318	678.8409064	749.129691	306.2907478	439.9823478	1499.924453	267.9724367	405.509404	1235.788293
993	LMTK2_PKc_E8_85_7	650.8519485	0.511714236	0.27411172	1.866809033	0.061928261	0.190275048	519.9149702	572.3739009	470.3505121	426.9759609	493.21478	937.7338787	511.3602462	698.2568348	1227.486453
994	PKN3_PKc_E20_108_6	907.6643016	0.372974189	0.199961386	1.865231062	0.062149023	0.190569518	707.4398569	707.0501129	744.8407806	788.1992884	1102.67181	1293.038322	921.9235208	767.6488183	1136.166205
995	ULK4_PKc_E7_84_1	615.9134276	0.578430967	0.31007263	1.865469283	0.062115654	0.190569518	411.4882584	475.916614	453.9096887	317.9431132	456.2779903	1291.913941	621.9910687	525.8611256	987.9190484
996	ADCK2_PKc_E1_534_7	304.0129162	0.638545567	0.34244077	1.864689091	0.062224997	0.190610909	256.8468827	245.6930894	174.4156914	424.4790254	243.3482615	242.8663283	637.9710764	247.2089415	263.2869493
997	EPHB3_PKc_E10_43_3	705.941893	-0.61034532	0.328136961	-1.860032217	0.062880968	0.192427115	838.9739006	775.2981933	817.0374397	244.6996735	864.7554292	901.7536819	253.2216604	837.0408019	820.6962563
998	CAMK1G_PKc_E3_129_8	256.4624792	-0.745378324	0.401097917	-1.858345038	0.063120032	0.192965148	343.9437495	374.909455	288.7866366	119.8529013	331.344731	169.7815536	120.4646734	374.0661615	185.0124508
999	MAPK14_PKc_E6_48	805.73851	-0.377394439	0.203184493	-1.857397846	0.063254573	0.193182884	982.0616103	1030.091027	944.2751162	593.4383238	566.0019832	814.0519522	684.6818681	665.7293425	971.3153669
1000	EPHA3_PKc_E13_210_12	965.1253691	0.394506877	0.21251883	1.85633846	0.06340533	0.193449663	798.9804413	718.8797802	717.6776811	928.8599851	1628.477875	948.9776902	1053.451276	969.3192706	921.5043225
1001	STK39_PKc_E5_56	606.476327	0.48949832	0.26411439	1.853357256	0.06383117	0.194554344	490.5864334	441.3375866	433.1799549	1057.868316	437.8095954	519.4640911	1059.597433	597.4216086	421.0219234
1002	MST1R_PKc_E18_166_4	865.8589228	0.369329889	0.199509188	1.85119238	0.064141882	0.195306268	716.3272922	690.6705736	702.6664945	1121.956326	667.0349667	1122.132387	972.3220066	740.5425748	1059.077683
1003	EPHB4_PKc_E12_248_35	277.8627044	-0.733267457	0.396481242	-1.849437956	0.064394599	0.195880281	403.4895666	382.1892502	345.9721092	205.5810182	257.4711517	187.771652	113.0892852	312.2639261	292.9363805
1004	NLK_PKc_E2_130_9	562.0146642	-0.549859075	0.297561392	-1.847884471	0.064619057	0.196171885	693.2199602	649.7217254	696.2331289	454.4422508	653.9984527	391.28464	250.7631976	789.3338132	479.1348086
1005	STRADA_PKc_E6_122_3	1104.893222	-0.307571862	0.166441622	-1.847926365	0.064612996	0.196171885	1218.467392	1332.202529	1284.528678	823.9886964	1220.000436	962.470264	1041.158963	1112.440237	948.7817992
1006	AK3_PKc_E1_127_14	129.8170917	-1.440647447	0.779979262	-1.847033013	0.064742356	0.196350823	176.8599642	195.6444971	180.8490571	163.1331157	111.8967452	28.10952874	194.218555	98.66672665	18.97563598
1007	TESK2_PKc_E4_49	526.6115475	-0.457504768	0.2477911	-1.846332532	0.064843937	0.196463606	570.5733519	580.5636706	561.1324498	557.6489158	524.7196888	686.9968823	345.4140124	538.8721225	373.5828334
1008	RPS6KA1_PKc2_E19_77	621.7540002	0.570556654	0.309559493	1.843124399	0.06531085	0.197681947	502.1400994	515.0455134	354.5499301	762.3976221	340.0357404	936.6094975	679.7649426	503.0918809	1002.150775
1009	DDR1_PKc_E12_60_4	415.7266153	-0.521031693	0.283047972	-1.840789356	0.065652433	0.198368435	516.359996	533.2450015	467.4912385	479.4116052	444.3278524	202.3886069	430.2309764	413.0991522	254.9851085
1010	SGK1_PKc_E4_42_1	769.5407708	0.365472325	0.198552313	1.840685302	0.065667689	0.198368435	658.5589622	693.4004968	654.0588428	747.4160095	894.0875857	688.1212635	738.768048	870.652544	980.8031849
1011	CDK12_PKc_E5_171_8	343.7556033	-0.64774633	0.352223601	-1.839020238	0.065912209	0.198713588	344.832493	554.1744128	408.1613107	315.4461777	355.2450067	179.9009839	178.2385473	569.2311153	188.5703826
1012	MAP4K5_PKc_E5_65_2	677.7748588	-0.441030002	0.239800937	-1.839150456	0.06589306	0.198713588	768.763161	797.1375791	903.530467	609.2522483	572.5202402	601.543915	724.0172716	706.9308327	416.2780144
1013	STK31_PKc_E22_123_1	581.2470532	0.411295536	0.22403842	1.835825909	0.066383408	0.199936603	497.6963817	460.4470491	456.054144	779.0438584	453.0188618	673.5043086	733.8511225	506.3446302	671.2631229
1014	NLK_PKc_E5_86_1	373.3344648	-0.771085416	0.420218039	-1.834965051	0.066510868	0.200122937	354.608672	434.0577913	625.4661065	201.4194591	572.5202402	197.8910823	309.766303	542.1248717	122.1556566
1015	IRAK1_PKc_E6_65_2	1074.112783	0.432225676	0.235999605	1.831467791	0.067030751	0.201488494	866.5249503	732.5293963	865.6450914	1408.27159	1704.524207	742.0915587	1261.191376	997.5097639	1088.727115
1016	PRKCD_PKc_E17_189_1	684.1177006	-0.513897432	0.280689517	-1.830839421	0.067124514	0.201571746	767.8744175	750.7288844	682.6515791	1198.529013	512.769551	448.6280787	1022.720492	481.4068861	291.7504033
1017	GUCY2F_PKc_E12_149_12	798.303225	0.494198652	0.270305049	1.828299741	0.067504579	0.20228957	615.8992724	650.6316998	565.4213603	760.7329985	554.0518453	1207.585355	574.0510456	764.3960691	1491.959379
1018	MAST1_PKc_E11_41_1	630.9272338	-0.366577754	0.200452352	-1.828752577	0.067436682	0.20228957	668.3351412	690.6705736	674.7885766	640.8800972	772.413455	646.519161	485.5463876	596.3373589	502.8543536
1019	ULK3_PKc_E2_141_11	731.105408	0.499577116	0.273304499	1.827913983	0.067562462	0.20228957	510.1387913	536.8848991	521.102619	556.8166039	705.0581326	1287.416416	671.1603231	461.8903907	1329.480496
1020	RYK_PKc_E10_70	273.7634153	-0.892101413	0.488555237	-1.825999079	0.067850401	0.202952522	395.4908748	316.671093	349.5462012	196.4255882	420.4275768	58.46781977	328.2047734	314.4324256	84.20438468
1021	TESK2_PKc_E7_85_7	344.1012532	-0.600590994	0.329050232	-1.825225865	0.067966952	0.203102028	382.1597217	346.7002484	383.8574848	550.9904212	355.2450067	299.0853858	339.2678556	294.9159302	144.6892244
1022	CDK12_PKc_E7_57	542.6525101	-1.170934679	0.641967023	-1.823979483	0.068155174	0.203266311	689.6649861	656.0915462	616.8882856	198.0902119	509.5104225	1022.062465	97.10927752	482.4911358	611.9642605
1023	STK26_PKc_E8_102	486.6820109	0.481855614	0.264138981	1.824250297	0.068114241	0.203266311	367.939825	379.459327	406.0168554	523.5241314	309.6172077	712.8576488	522.4233284	408.7621533	749.5376214
1024	LMTK3_PKc_E10_122_12	221.6340519	-0.756873994	0.415196661	-1.822928903	0.06831416	0.203541505	350.1649543	318.4910419	210.8714302	248.8612326	168.3883059	137.1745002	293.7862953	175.6484584	91.32024817
1025	CSNK2A2_PKc_E1_41	580.0964814	-0.472212207	0.259183976	-1.821918987	0.068467279	0.203600066	617.6767594	665.1912903	746.9852358	512.7040778	682.2442331	480.1107508	295.0155266	600.6743579	620.2661012
1026	INSRR_PKc_E22_82_7	640.4977824	-1.142456197	0.626917445	-1.822339138	0.068403543	0.203600066	839.8626441	865.3856595	797.7373427	142.3253203	730.0447844	845.5346244	146.278532	616.938104	780.3730299
1027	ULK2_PKc_E7_74_2	1213.813266	-0.337867168	0.185566357	-1.820735037	0.068647144	0.203936159	1379.329972	1279.424014	1408.907081	1628.001909	852.8052913	1051.296375	1473.848402	929.2020301	921.5043225
1028	AURKA_PKc_E7_188_1.1	119.9240689	-1.498374863	0.823374521	-1.819797463	0.068789854	0.204161328	186.6361431	252.0629103	216.5899775	24.96935444	60.83706537	76.45791817	84.81696391	22.76924461	154.1770424
1029	EPHA5_PKc_E11_43	1049.804366	0.319433485	0.175800043	1.81702734	0.069212927	0.205217338	791.870493	953.6531768	952.8529371	1240.976916	1007.070707	1118.759244	1151.789785	981.2460178	1250.02002
1030	TRIB1_PKc_E3_361_38	1079.743312	0.332658658	0.183279651	1.815033236	0.069518802	0.205924141	1092.265809	891.7749172	887.0896436	975.4694467	1208.050298	1037.803801	1464.014551	1045.216753	1116.004591
1031	MAPK12_PKc_E6_48_2	531.7573751	0.427727594	0.236121468	1.811472705	0.07006771	0.207348773	445.2605129	451.347305	429.6058629	634.2216027	608.3706537	395.7821646	590.0310533	756.8063209	474.3908996
1032	DAPK3_PKc_E7_153_1	653.2073661	0.412534654	0.227938401	1.809851486	0.070318821	0.207404607	602.5681193	560.5442337	624.0364697	595.9352592	659.4303336	422.7673122	695.7449503	980.1617681	737.6778489
1033	MYLK3_PKc_E7_110_2	187.1369494	-1.106964365	0.611674142	-1.809728889	0.07033784	0.207404607	231.9620636	214.7539597	237.3197113	40.78327891	334.6038595	167.5327913	46.71079172	288.4104317	122.1556566
1034	RYK_PKc_E11_133_6	357.7771399	-0.546739181	0.302028209	-1.810225547	0.070260817	0.207404607	397.2683618	416.7682776	404.5872186	453.6099389	345.4676212	327.1949145	426.5432823	237.4506938	211.1039503
1035	TNK1_PKc_E7_271_2	1312.338296	0.348760924	0.192728635	1.809595779	0.070358495	0.207404607	1117.150628	1133.828109	1014.32732	1000.438801	1840.321227	1352.630523	947.7373793	1899.60555	1505.005129
1036	PAK2_PKc_E12_100	1216.416102	0.315306089	0.174287205	1.809117821	0.070432701	0.207422945	1162.476549	1054.660336	965.0048501	1413.265461	1344.933695	914.1218746	1543.914589	1661.070607	888.2969595
1037	MOS_PKc_E1_849_9	663.337079	-0.440129308	0.243427424	-1.808051456	0.070598493	0.207710705	771.4293916	752.5488332	798.4521611	424.4790254	798.486483	613.9121076	377.3740278	814.2715573	619.080124
1038	TYRO3_PKc_E13_81	470.6653839	-0.52146617	0.288492386	-1.807556095	0.070675617	0.20773729	575.0170696	540.5247968	556.128721	555.1519803	267.2485372	498.1008492	637.9710764	292.7474307	313.0979937
1039	FES_PKc_E16_124_2	281.5653351	-0.669456762	0.37052442	-1.806781757	0.070796314	0.207792411	384.8259523	302.1115026	273.0606316	271.3336515	459.5371188	211.3836561	283.9524444	223.3554471	124.5276111
1040	GCK_PKc_E2_163_12	695.1792842	-0.367295183	0.203311684	-1.806562106	0.070830582	0.207792411	896.7422306	788.037835	755.5630567	757.4037513	544.2744598	630.7778249	629.3664568	673.3190907	581.128852
1041	EPHA3_PKc_E10_43_1	267.6459261	-0.621337337	0.344849604	-1.801763232	0.071582665	0.209797032	351.9424414	313.0311954	300.9385495	346.2417149	202.0659671	247.3638529	293.7862953	176.7327082	176.7106101
1042	SRMS_PKc_E7_157_14	805.0607162	0.456196729	0.25351016	1.799520497	0.071936385	0.210631391	599.9018887	636.9820837	604.7363727	841.4672445	807.1774923	1088.400953	1038.7005	469.4801389	1158.699772
1043	MAPKAPK2_PKc_E3_65_1	451.3469234	-0.497264403	0.276837123	-1.796234545	0.072457223	0.211953008	647.0052962	505.9457694	471.7801489	476.0823579	309.6172077	420.5185499	663.7849349	260.2199384	307.1681075
1044	AKT2_PKc_E7_66_3	196.7755402	-0.999776865	0.556916079	-1.795202009	0.07262152	0.212076766	331.50134	322.1309395	284.4977262	62.42338609	178.1656914	21.36324184	202.8231746	286.2419323	81.83243018
1045	HIPK4_PKc_E1_435_51	377.081837	-0.599967841	0.334226218	-1.795095087	0.072638551	0.212076766	490.5864334	401.2987127	476.0690594	319.6077368	414.9956959	331.6924391	328.2047734	464.0588902	167.2227921
1046	HIPK4_PKc_E2_357_17	242.3256895	-0.76030573	0.423820964	-1.79393139	0.072824121	0.212415288	249.7369344	315.7611186	350.2610196	286.3152642	147.7471588	295.7122423	177.009316	212.5129497	145.8752016
1047	CDK14_PKc_E7_63_2	1277.291121	0.318095368	0.177448782	1.792603839	0.073036292	0.212679283	943.8456382	1088.329389	1229.487661	1249.300034	1123.312957	1837.238798	1290.692929	1431.209661	1302.203019
1048	STK17A_PKc_E5_49	774.2468684	0.436787082	0.243675766	1.792492909	0.073054044	0.212679283	500.3626123	652.4516486	678.3626687	1031.234338	623.57992	1006.321129	887.5050427	893.4217886	694.9826679
1049	PAK2_PKc_E13_197_21	618.9156885	0.47427437	0.264989405	1.78978616	0.073488295	0.21373955	417.7094632	424.0480729	591.154823	367.0495102	455.1916141	968.0921697	410.5632746	470.5643886	1465.86788
1050	EEF2K_PKc_E9_53_1	358.5792575	-0.508635277	0.284355406	-1.788730814	0.073658178	0.213980983	426.5968986	516.8654622	396.0093977	263.8428452	313.9627124	367.6726359	295.0155266	369.7291625	277.5186763
1051	MAPK10_PKc_E7_139_9	1069.82762	0.471033525	0.263382718	1.788399517	0.073711574	0.213980983	850.5275666	749.81891	699.8072209	851.4549863	777.8453358	2038.503024	792.8542279	834.8723024	2032.765005
1052	MARK4_PKc_E8_237_22	597.9124869	-0.452571203	0.253134679	-1.787867249	0.073797428	0.214026571	627.4529384	752.5488332	729.829594	291.3091351	758.2905648	557.6930502	317.1416911	787.1653137	559.7812615
1053	TBK1_PKc_E3_141	545.7396079	-0.41943703	0.234743636	-1.786787651	0.073971816	0.214328595	712.7723181	719.7897546	590.4400046	597.5998829	446.5006048	338.438726	540.8617988	456.469142	508.7842398
1054	MAP3K7_PKc_E3_66_4	833.6396959	0.330613698	0.1850841	1.786289029	0.074052472	0.214358722	817.6440557	669.7411623	604.0215543	977.9663821	1076.598782	712.8576488	1005.511253	929.2020301	709.2143949
1055	CDK3_PKc_E5_171_11	965.8104079	0.368327021	0.206287055	1.785507192	0.074179086	0.214473492	781.2055706	694.3104713	799.8817979	996.277242	710.4900134	1685.447343	940.3619912	790.418063	1293.901179
1056	EPHB2_PKc_E12_216_6	552.9298592	-0.514516843	0.288264515	-1.784877485	0.074281191	0.214473492	923.4045368	529.6051039	669.7848478	328.7631668	585.5567542	458.747509	537.1741048	412.0149025	531.3178076
1057	PLK3_PKc_E3_117_4	293.0218491	-0.568692576	0.318641154	-1.784743023	0.074303009	0.214473492	335.0563141	342.1503764	386.7167584	327.0985431	219.4479858	308.080435	256.9093545	223.3554471	238.3814271
1058	DDR1_PKc_E14_237_4	633.8570824	0.45010522	0.252496755	1.782617839	0.074648534	0.214495054	406.1557972	525.0552319	486.7913355	572.6305284	1142.867728	475.6132262	566.6756574	1072.322996	456.6012409
1059	JAK2_PKc2_E21_125_3	503.8468111	0.534827849	0.299949188	1.783061497	0.074576293	0.214495054	345.7212366	313.0311954	360.2684774	910.5491251	317.2218409	590.3001035	889.9635054	253.71444	553.8513753
1060	MAP3K2_PKc_E12_138_9	374.2762234	-0.619574079	0.347357063	-1.783680673	0.074475568	0.214495054	447.038	424.9580473	456.054144	203.0840828	298.753446	532.9566649	145.0493006	307.9269271	552.665398
1061	MAPKAPK3_PKc_E7_80_1	1365.914754	0.317762503	0.178264363	1.782535207	0.074661995	0.214495054	1081.600887	1092.879261	1211.617201	2091.59959	1200.445665	1358.252429	1557.436134	1288.088695	1411.312926
1062	PRKX_PKc_E5_96_9	600.3718086	0.424564636	0.238132566	1.782891958	0.074603892	0.214495054	488.8089463	616.0526724	473.9246041	633.3892909	702.8853803	396.9065458	667.472629	687.4143373	736.4918716
1063	CAMK1_PKc_E6_127_1	781.2105767	-0.368926011	0.207129342	-1.781138333	0.074889855	0.214947269	738.5458807	919.9841238	882.0859148	963.8170813	836.5096488	702.7382184	755.977287	667.8978419	563.3391933
1064	AAK1_PKc_E7_82_6	377.8443277	-0.514795154	0.289166828	-1.78027043	0.075031714	0.214950009	528.8024056	454.0772283	417.4539499	275.4952106	294.4079413	440.7574106	339.2678556	286.2419323	364.0950154
1065	PAK1_PKc_E9_49	910.1598347	-0.330641731	0.185714619	-1.780375357	0.075014552	0.214950009	1056.716068	1006.431692	951.4233003	1093.657724	936.4562562	693.7431692	977.238932	880.4107917	595.360579
1066	ERBB3_PKc_E22_76_7	1071.187037	-0.326936122	0.183810296	-1.778660548	0.075295431	0.215301181	1165.142779	1239.38514	1227.343206	1075.346864	1269.97374	740.9671775	1041.158963	1032.205756	849.1597103
1067	RET_PKc_E17_138_11	517.6188927	0.480858216	0.270332356	1.778766789	0.075278004	0.215301181	477.2552803	449.5273562	431.0354997	480.243917	245.5210138	603.7926773	679.7649426	481.4068861	810.0224611
1068	NEK11_PKc_E9_64	445.8878421	0.626353069	0.352428316	1.777249557	0.075527189	0.215386891	337.7225447	252.9728847	294.5051839	938.8477268	549.7063407	218.129943	463.4202231	625.612102	332.0736297
1069	SIK1_PKc_E4_64	617.4367177	0.403371316	0.226882657	1.777885187	0.075422713	0.215386891	443.4830258	526.8751807	498.22843	604.2583774	662.6894621	827.544526	562.9879633	524.7768758	906.0866183
1070	STK38L_PKc_E7_155_8	567.7835629	-0.412179918	0.23192805	-1.777188735	0.075537192	0.215386891	614.1217853	758.918654	611.1697384	397.8450474	700.7126279	476.7376074	330.6632361	700.4253342	519.4580351
1071	NIM1K_PKc_E3_269_24	407.9393007	-0.548574792	0.309115944	-1.774657058	0.07595453	0.216172827	507.4725606	553.2644384	446.0466862	272.1659634	428.0322099	365.4238736	184.3847042	452.132143	462.5311271
1072	PDK2_PKc_E1_34	191.8395993	-0.900424822	0.507278318	-1.77501145	0.075895997	0.216172827	247.9594473	274.8122704	295.9348207	78.23731057	214.016105	129.3038322	73.75388166	178.9012077	233.6375181
1073	MAP3K2_PKc_E13_132_3	575.5939331	-0.564786379	0.318498294	-1.773279131	0.076182465	0.216417786	639.0066044	585.1135426	670.4996662	226.3888136	781.1044643	882.6392024	285.1816758	539.9563722	570.4550568
1074	ROR1_PKc_E9_849_93	246.993396	-0.862515819	0.486366806	-1.773385456	0.076164857	0.216417786	349.2762107	252.9728847	341.6831988	119.0205895	293.3215652	222.6274676	72.5246503	380.5716599	190.9423371
1075	AATK_PKc_E9_122_1	343.6718771	-0.526519367	0.297426864	-1.770248185	0.076685806	0.217645017	441.7055388	390.3790199	470.3505121	219.730319	262.9030325	366.5482547	255.6801231	237.4506938	448.2994001
1076	ROR2_PKc_E9_852_43	425.664119	-0.460356185	0.260131815	-1.769703509	0.076776545	0.217700036	531.4686362	483.1964092	563.9917235	402.0066064	259.643904	443.0061729	338.0386243	370.8134122	438.8115821
1077	CDK17_PKc_E7_115_3	880.5185796	0.341772177	0.193186763	1.769128343	0.076872459	0.217769612	762.5419563	709.7800361	820.6115317	948.8354686	926.6788707	824.1713826	940.3619912	1170.989723	820.6962563
1078	NPR1_PKc_E14_156_6	527.0522019	-0.463401137	0.262076535	-1.768190105	0.077029128	0.21801101	662.1139364	707.0501129	626.8957433	412.82666	532.324322	338.438726	340.497087	516.1028779	607.2203515
1079	EPHA3_PKc_E14_150_14	590.8746674	-0.457767027	0.259191983	-1.766131116	0.077373854	0.218783716	621.2317336	789.8577838	839.9116288	416.9882191	324.826474	694.8675504	606.011061	485.7438851	538.4336711
1080	CDKL3_PKc_E3_195_2	510.4040584	0.48898394	0.277102597	1.764631388	0.077625737	0.219089845	383.0484652	455.8971771	462.4875096	345.409403	273.7667942	726.3502226	570.3633515	448.8793938	927.4342087
1081	RPS6KA1_PKc_E4_82_9	542.4727758	-0.3825827	0.216796974	-1.764704978	0.077613361	0.219089845	683.4437813	696.1304201	664.7811189	476.9146697	381.3180347	399.1553081	614.6156805	474.9013876	490.9945811
1082	NTRK2_PKc_E19_235_8	360.9857113	-0.594113933	0.336791734	-1.764039529	0.077725324	0.219133227	404.3783101	477.7365628	524.6767111	322.1046722	379.1452824	175.4034593	430.2309764	287.326182	247.869245
1083	ROR1_PKc_E9_849_12	731.4421192	0.48374218	0.274278987	1.763686625	0.077784754	0.219133227	463.0353837	681.5708296	601.1622807	550.1581094	602.9387729	1150.241916	913.3189012	512.8501286	1107.702751
1084	DYRK1A_PKc_E7_147_1	314.8970196	-0.661667809	0.376150294	-1.759051686	0.07856873	0.220853772	455.0366918	546.8946176	379.5685744	138.996073	200.979591	227.1249922	436.3771332	256.9671892	192.1283143
1085	LYN_PKc_E13_194_6	249.1911044	-0.843287688	0.479469512	-1.758793139	0.07861265	0.220853772	246.1819602	348.5201972	279.4939973	181.4439756	110.8103691	435.1355049	106.9431284	108.4249743	425.7658324
1086	TNK2_PKc_E8_147_18	673.5547302	0.422127381	0.239924717	1.759415979	0.07850688	0.220853772	469.2565885	520.5053598	502.5173404	660.8555808	739.8221699	1050.171994	427.7725136	671.1505912	1019.940434
1087	PAK1_PKc_E11_118_9	1222.667666	-0.310066749	0.176429591	-1.757453198	0.078840593	0.221290384	1408.658509	1387.710968	1285.958315	1446.557934	861.4963007	1266.053174	1350.925266	941.1287773	1055.519752
1088	SCYL3_PKc_E6_103_3	1429.856491	0.312579605	0.177994906	1.756115453	0.079068697	0.22172665	1063.826016	1311.273118	1235.206208	995.4449302	1463.348697	2206.035815	1166.540562	1534.213387	1892.819689
1089	MERTK_PKc_E15_119_9	941.6688258	0.364248307	0.207581549	1.754723911	0.079306544	0.221782095	731.4359324	795.3176302	691.2294	858.9457926	1108.103691	1325.645375	689.5987935	947.6342757	1327.108542
1090	NRK_PKc_E7_91_6	513.1528403	0.526084156	0.299807328	1.754740817	0.079303651	0.221782095	287.9529066	342.1503764	388.8612137	532.6795613	744.1676746	706.1113619	213.8862568	573.5681143	828.9980971
1091	STK11_PKc_E5_137_3	482.1561451	-0.456905672	0.260320584	-1.755165362	0.079231027	0.221782095	610.5668111	541.4347712	665.4959373	291.3091351	486.696523	410.3991196	415.4802	378.4031605	539.6196483
1092	RYK_PKc_E12_110	321.6994953	-0.633974535	0.362111375	-1.750772215	0.079985154	0.223270545	319.0589304	453.1672538	528.9656215	232.2149963	239.0027568	230.4981356	130.2985243	296.00018	466.0890589
1093	STK32B_PKc_E7_104_18	313.8721594	-0.717661644	0.409873188	-1.750935815	0.079956967	0.223270545	502.1400994	362.1698133	350.2610196	114.0267186	433.4640908	273.2246193	190.530861	327.4434225	271.58879
1094	PRKY_PKc_E1_28	758.1967163	0.324117182	0.185231764	1.749792667	0.080154097	0.223333469	708.3286004	723.4296522	537.5434424	890.5736416	799.5728591	711.7332676	872.7542663	845.7147999	734.1199171
1095	RNASEL_PKc_E4_195_22	855.8289562	0.383697685	0.2192302	1.750204514	0.08008303	0.223333469	504.80633	754.368782	902.1008302	868.1012226	975.5657983	911.8731123	942.8204539	735.121326	1107.702751
1096	PASK_PKc_E12_81	289.2474085	0.601090543	0.343736654	1.748694929	0.080343767	0.223657695	227.5183459	192.9145739	260.1939003	189.7670937	315.0490885	375.5433039	331.8924675	278.6521841	431.6957186
1097	RPS6KA4_PKc_E4_116_4	587.7598375	-0.54959134	0.314981432	-1.744837265	0.0810132	0.225315655	735.8796501	633.3421861	573.2843628	1245.138475	297.6670698	263.105189	864.1496468	340.4544194	336.8175387
1098	BMP2K_PKc_E5_122_2	674.2461978	0.469651031	0.269685564	1.741476348	0.081600116	0.226741305	547.4660199	501.3958973	579.7177284	838.9703091	863.669053	368.797017	1030.095881	767.6488183	570.4550568
1099	ADCK3_PKc_E13_66_1	526.7204624	0.498693406	0.286553336	1.740316176	0.081803515	0.226893205	313.7264692	417.678252	426.0317708	397.0127355	357.417759	973.7140755	355.2478633	448.8793938	1050.775843
1100	STK40_PKc_E5_228_1	477.8624103	0.463364296	0.266201265	1.740653997	0.081744246	0.226893205	430.1518728	374.909455	468.9208753	407.0004773	419.3412006	420.5185499	651.4926213	714.5205809	413.9060599
1101	GSK3B_PKc_E5_131_8	298.0225467	-0.637865704	0.366789055	-1.739053268	0.082025394	0.227301976	332.3900835	472.2767164	343.827654	235.5442435	204.2387195	314.8267219	146.278532	258.0514389	374.7688107
1102	MASTL_PKc2_E12_128_1	819.2361455	0.417307989	0.240103576	1.738033206	0.082204963	0.227592869	607.9005805	620.6025444	740.5518701	1280.095571	794.1409783	651.0166856	960.029693	995.3412645	723.4461219
1103	LATS1_PKc_E7_107_6	826.8428411	0.355288774	0.204510009	1.737268391	0.082339808	0.227759524	677.2225765	768.9283725	838.4819919	916.3753078	639.8755626	656.6385913	1069.431284	889.0847896	985.5470939
1104	PRKD1_PKc_E15_99_1	749.465324	0.364176211	0.210283987	1.731830444	0.083303756	0.230217173	649.6715268	605.1329795	686.9404896	907.2198779	658.3439574	671.2555463	1098.932837	612.601105	855.0895965
1105	TRIB2_PKc_E2_293_31	456.2841217	0.456836785	0.263928192	1.730913174	0.083467252	0.230460258	346.6099801	388.5590711	359.5536589	610.9168719	487.7828991	377.7920662	653.9510841	402.2566548	479.1348086
1106	EPHA5_PKc_E14_210_8	734.4037953	0.390028514	0.225469412	1.729851117	0.083656879	0.230774988	513.6937654	611.5028004	625.4661065	1006.264984	642.0483149	870.2710097	758.4357497	608.2641061	973.6873214
1107	TEX14_PKc_E10_179_19	462.9364849	-0.499035515	0.288686159	-1.728643716	0.083872881	0.231161841	656.7814751	508.6756926	493.2247011	468.5915516	267.2485372	514.9665665	403.1878864	241.7876928	611.9642605
1108	CDK3_PKc_E4_121	518.9655324	-0.426438243	0.246819988	-1.727729779	0.084036682	0.231404257	673.6676024	657.0015206	582.5770021	312.1169305	497.5602846	494.7277058	384.749416	584.4106117	483.8787176
1109	RIPK3_PKc_E3_310_3	751.3611055	-0.38717374	0.224214974	-1.726796982	0.084204131	0.231656269	744.7670855	799.8675023	960.7159396	934.6861678	525.806065	818.5494768	695.7449503	454.3006425	827.8121198
1110	PRKACB_PKc_E4_99_2	847.1965635	0.318720138	0.184884643	1.72388649	0.084728337	0.232888428	792.7592366	738.8992171	696.9479473	1003.768048	749.5995555	861.2759605	918.2358267	845.7147999	1017.56848
1111	NEK2_PKc_E5_127_4	354.9956487	-0.649767418	0.377349283	-1.721925672	0.085082984	0.233442611	471.9228191	394.0189175	475.354241	125.679084	507.3376701	269.8514759	188.0723982	428.2786487	334.4455842
1112	STK11_PKc_E3_90_3	491.5620188	-0.479628791	0.278520186	-1.722061147	0.085058442	0.233442611	758.9869821	477.7365628	523.9618927	437.7960145	450.8461094	493.6033246	345.4140124	341.5386692	594.1746018
1113	ARAF_PKc_E11_177_1	807.0111484	0.393054995	0.228636632	1.719125198	0.085591577	0.234352337	640.7840914	644.261879	596.1585518	706.6327306	839.7687773	1235.694883	668.7018604	691.7513363	1239.346225
1114	CDKL4_PKc_E6_83_2	403.5961478	-0.749480491	0.436003146	-1.718979551	0.085618096	0.234352337	377.716004	475.0066396	458.1985992	571.7982166	541.0153313	129.3038322	469.5663799	529.1138748	80.64645293
1115	VRK3_PKc_E8_85_5	448.371467	-0.572187672	0.332893331	-1.718831889	0.085644987	0.234352337	457.7029225	500.4859229	611.1697384	651.7001508	441.0687239	223.7518488	529.7987166	372.9819117	246.6832678
1116	MAP2K3_PKc_E4_96_12	430.541239	-0.584682185	0.340586166	-1.716693877	0.086035119	0.234998343	551.020994	425.8680217	548.2657185	555.9842921	451.9324856	219.2543242	387.2078787	543.2091215	192.1283143
1117	MAP4K4_PKc_E5_111_8	401.6274735	-0.571330795	0.332750025	-1.716996998	0.085979721	0.234998343	519.0262266	465.9068955	446.7615047	570.133593	369.3678969	147.2939306	555.6125752	356.7181656	183.8264736
1118	RPS6KL1_PKc_E7_606_2	1041.470335	-0.374650785	0.218329703	-1.71598633	0.086164544	0.235141346	1102.041988	1107.438851	1142.994634	672.5079462	1046.180249	1543.775318	561.758732	959.5610229	1236.974271
1119	ROR1_PKc_E9_849_29	886.3349229	0.363749563	0.212152715	1.714564731	0.08642506	0.235641517	777.6505964	687.9406504	673.3589398	823.9886964	1366.661218	814.0519522	969.8635438	1172.073973	691.4247362
1120	CDC42BPG_PKc_E7_201_27	198.6351244	-0.829832484	0.484263273	-1.713597809	0.086602616	0.235914805	276.3992406	232.9534478	246.6123506	197.2579001	192.2885816	197.8910823	163.487771	204.9232015	75.90254394
1121	MYLK4_PKc_E6_110_3	776.8508735	0.394889794	0.230589772	1.71252086	0.086800724	0.236032984	619.4542465	706.1401385	652.629206	962.1524576	782.1908405	535.2054272	1266.108302	839.2093014	628.567942
1122	ROCK2_PKc_E6_145_2	718.4791953	0.341888586	0.199618409	1.712710703	0.086765775	0.236032984	584.7932485	615.142698	637.6180194	704.9681069	656.1712051	924.2413049	822.3557805	663.560843	857.461551
1123	HIPK3_PKc_E3_124_5	630.4617174	0.410552084	0.240078404	1.710075032	0.087251999	0.236837944	454.1479483	548.7145664	715.5332259	507.7102069	380.2316586	791.5643293	853.0865645	594.1688594	828.9980971
1124	PHKG1_PKc_E2_38_1	1265.886061	0.313867142	0.18350809	1.710372236	0.087197062	0.236837944	1083.378374	960.932972	1264.513763	1519.801373	1153.73149	1180.600207	1931.122468	1082.081244	1216.812657
1125	KALRN_PKc_E59_139_1	339.9883116	-0.713020109	0.417745756	-1.706827894	0.087854046	0.238260173	314.6152127	401.2987127	476.0690594	548.4934858	384.5771632	157.4133609	190.530861	393.5826569	193.3142916
1126	ACVR1B_PKc_E7_157_5	764.5103482	-0.356915593	0.209592822	-1.702899888	0.088586805	0.240034052	895.8534871	905.4245333	935.6972953	845.6288036	590.988635	563.3149559	706.8080326	789.3338132	647.543578
1127	LMTK3_PKc_E9_85_4	380.7169481	0.466401491	0.274041079	1.701940063	0.088766605	0.240307818	278.1767276	318.4910419	336.6794699	394.5158001	472.5736328	328.3192957	470.7956113	452.132143	374.7688107
1128	RIPK3_PKc_E2_101_4	532.7224825	-0.490131872	0.288635611	-1.698099102	0.089489059	0.242048864	602.5681193	545.0746688	583.2918205	972.1401994	447.5869809	309.2048161	635.5126136	410.9306528	288.1924715
1129	PAK2_PKc_E9_49_2	711.6191383	0.38930378	0.22932941	1.697574592	0.089588082	0.24210207	533.2461233	599.6731331	616.1734672	959.6555222	719.1810228	609.414583	1039.929731	705.846583	621.4520785
1130	PKN1_PKc_E18_77_6	958.6262602	0.304480337	0.179789124	1.693541473	0.090352448	0.243951608	718.1047793	884.495122	872.7932755	904.7229424	951.6655226	1233.446121	1036.242037	879.3265419	1146.84
1131	PRKCE_PKc_E11_155_2	837.9747373	0.451262145	0.266687881	1.692098431	0.090627208	0.244477109	614.1217853	621.5125188	538.9730792	689.1541825	753.9450601	1613.48695	651.4926213	616.938104	1442.148335
1132	EPHA7_PKc_E12_62_2	275.5439105	-0.891166618	0.527251212	-1.690212555	0.090987297	0.245175963	426.5968986	286.6419377	309.5163704	132.3375785	328.0856025	277.7221439	45.48156036	304.6741779	368.8389244
1133	EPHB6_PKc_E11_43_3	1219.684556	0.277997064	0.164504989	1.68990051	0.09104699	0.245175963	973.1741749	944.5534327	1175.161462	988.7864357	1319.947043	1743.915163	1001.823559	1162.315725	1667.484012
1134	RPS6KB1_PKc_E8_91_1	665.2284594	-0.421264867	0.249468963	-1.688646403	0.091287213	0.245606072	818.5327992	779.8480654	829.1893526	451.1130035	812.6093732	436.259886	449.8986781	713.4363312	696.1686452
1135	SPEG_PKc2_E33_168_1	600.5191767	0.433190556	0.256681209	1.687659792	0.091476554	0.24589865	470.145332	472.2767164	611.8845568	682.4956879	577.952121	463.2450336	712.9541894	505.2603804	908.4585727
1136	BMPR1B_PKc_E11_123_7	608.456079	0.512722422	0.304262729	1.685130555	0.091963386	0.246989692	412.377002	467.7268443	406.7316738	843.96418	332.4311072	1077.157141	577.7387397	505.2603804	852.717642
1137	CAMK2B_PKc_E2_95_3	445.3470973	0.449692871	0.267316838	1.682246712	0.09252101	0.248268778	404.3783101	388.5590711	355.9795669	493.560906	283.5441797	508.2202796	562.9879633	500.9233815	509.9702171
1138	ADCK4_PKc_E9_82_4	1190.428902	0.315714322	0.187781784	1.681283005	0.092707957	0.248333607	942.0681511	980.9524089	1006.464318	1496.496643	1412.289018	1126.629912	1283.317541	1592.762873	872.8792553
1139	LMTK2_PKc_E7_134_1	416.3510349	-0.557211861	0.331417884	-1.6812969	0.09270526	0.248333607	531.4686362	437.697689	524.6767111	189.7670937	430.2049623	535.2054272	267.9724367	265.6411871	564.5251705
1140	MAPK11_PKc_E5_30	602.5226262	-0.459360855	0.273320451	-1.680667706	0.092827477	0.248435642	738.5458807	646.0818278	676.2182134	699.9742361	720.2673989	359.8019678	419.1678941	779.5755655	383.0706514
1141	MARK3_PKc_E5_66_2	1408.439569	0.296562227	0.176908916	1.676355461	0.093668587	0.250247688	1260.238338	1020.081308	1356.010519	1270.940141	1003.811579	2084.602651	1197.271346	1190.506218	2292.494022
1142	TRIB1_PKc_E1_72_9	442.4341739	0.412098558	0.245792122	1.676614182	0.093617952	0.250247688	283.5091889	378.5493526	395.2945793	398.6773592	446.5006048	672.3799274	376.1447965	503.0918809	527.7598758
1143	PKN1_PKc_E14_42_4	538.0365654	-0.405842845	0.242294535	-1.674997931	0.093934638	0.250738915	594.5694274	651.5416742	654.0588428	427.8082727	536.6698267	493.6033246	336.8093929	690.6670866	456.6012409
1144	CAMKK1_PKc_E4_54_2	733.8826789	-0.437858641	0.261867607	-1.672061109	0.094512273	0.250963397	892.2985129	837.1764529	765.5705144	527.6856904	741.9949223	875.8929155	355.2478633	850.0517988	759.0254394
1145	DAPK1_PKc_E5_130_11	251.7092273	0.656965001	0.392434019	1.674077599	0.09411535	0.250963397	201.7447833	209.2941132	172.2712362	228.885749	235.7436283	268.7270947	464.6494545	225.5239466	258.5430403
1146	GUCY2F_PKc_E7_69	1789.751513	0.316627424	0.189335292	1.672310643	0.094463082	0.250963397	1503.754068	1389.530917	1511.126113	1425.750138	1673.019298	2815.450398	1257.503682	1883.341804	2648.287197
1147	ITK_PKc_E13_217_11	673.0410766	0.368237981	0.220135683	1.672777334	0.094371139	0.250963397	616.7880159	568.7340033	541.8323528	659.1909571	629.0118009	766.827944	704.3495699	589.8318604	980.8031849
1148	PDIK1L_PKc_E3_708_64	1261.927083	0.305192833	0.182499586	1.672293284	0.094466503	0.250963397	1062.937272	1070.129901	1076.516522	1275.1017	1722.992601	1116.510481	1615.210008	1393.26092	1024.684343
1149	VRK2_PKc_E6_106_3	1310.144524	0.241631487	0.144401244	1.673333828	0.094261597	0.250963397	1218.467392	1172.957008	1290.962044	1212.678314	1279.751125	1254.809363	1314.048325	1457.231655	1590.395491
1150	PRKCH_PKc_E8_42	1026.303498	0.342917862	0.205314765	1.670205564	0.0948787	0.251717315	916.2945885	870.8455059	784.8706114	1448.222557	734.3902891	1197.465924	1271.025227	1063.648998	949.9677765
1151	TEK_PKc_E20_41	918.6437173	0.357495925	0.214099786	1.669763115	0.094966241	0.25173067	773.2068787	769.8383469	738.4074149	1333.363527	1075.512406	613.9121076	1027.637418	1108.103238	827.8121198
1152	TRPM7_PKc_E34_228_6	361.1601096	-0.505407187	0.302785461	-1.669192388	0.095079258	0.251811473	506.5838171	430.4178937	438.8985022	254.6874153	241.1755091	360.926349	306.0786089	226.6081964	485.0646948
1153	DMPK_PKc_E1_48_3	403.2838838	-0.662875394	0.397775863	-1.666454542	0.095622915	0.253031669	331.50134	467.7268443	428.8910445	725.7759023	653.9984527	142.796406	299.9324521	415.2676517	163.6648604
1154	GRK4_PKc_E9_191_15	619.2374229	0.407768247	0.24500119	1.664352108	0.096042085	0.253920625	508.3613042	501.3958973	649.7699324	637.55085	570.3474878	454.2499844	940.3619912	739.458325	571.641034
1155	NTRK1_PKc_E15_241_18	304.7431042	-0.588354727	0.354117311	-1.661468413	0.096619408	0.255225812	336.8338012	310.3012722	425.3169524	416.9882191	244.4346376	277.7221439	307.3078403	261.3041882	162.4788831
1156	MAP3K14_PKc_E8_132_6	610.0900628	0.413610238	0.249270472	1.659282925	0.097058794	0.25616469	415.9319761	524.1452575	504.6617957	707.4650424	443.2414763	926.4900672	629.3664568	537.7878727	801.7206203
1157	PKN2_PKc_E19_143_9	198.40335	-0.81092314	0.488872074	-1.658763475	0.097163463	0.256219296	308.394008	272.9923216	281.6384525	167.2946747	102.1193597	158.5377421	113.0892852	230.9451953	150.6191106
1158	STK25_PKc_E8_102_1	451.3530018	0.497267746	0.300158677	1.656682895	0.097583603	0.257104985	327.9463658	289.3718609	295.2200023	591.7737002	372.6270254	762.3304194	381.0617219	272.1466856	769.6992346
1159	IGF1R_PKc_E20_135_11	356.7589469	-0.517058901	0.312539019	-1.654381915	0.098049939	0.258110753	463.9241272	495.9360509	363.127751	292.1414469	488.8692753	169.7815536	379.8324906	330.6961717	226.5216546
1160	HCK_PKc_E8_76_11	699.6672847	-0.364755843	0.220671833	-1.652933394	0.09834442	0.258439987	768.763161	866.2956339	781.2965193	808.1747719	617.061663	540.8273329	806.3757728	512.8501286	595.360579
1161	ULK4_PKc_E6_102_1	443.3375733	-0.483182948	0.292272045	-1.653195906	0.098290999	0.258439987	519.9149702	599.6731331	476.0690594	276.3275224	677.8987284	279.9709062	287.6401385	458.6376415	413.9060599
1162	MAP3K8_PKc_E7_153_15	917.54664	0.368969495	0.223392007	1.651668293	0.09860219	0.25889439	719.8822664	813.5171184	722.6814099	819.8271374	699.6262518	1458.322351	886.2758113	827.2825542	1310.50486
1163	CDKL1_PKc_E1_165_12	360.2443159	-0.471960199	0.285968582	-1.650391788	0.09886283	0.25923197	427.4856421	488.6562557	479.6431514	197.2579001	355.2450067	250.7369963	233.5539586	446.7108943	362.9090382
1164	NPR2_PKc_E14_156_4	718.5240427	-0.375879263	0.227834452	-1.649791154	0.098985659	0.25923197	840.7513877	773.4782445	882.0859148	439.4606381	840.8551535	736.4696529	549.4664184	721.0260794	683.1228954
1165	VRK3_PKc_E10_93_5	264.2853571	-0.589908446	0.357487039	-1.650153379	0.09891157	0.25923197	392.8246441	380.3693014	248.7568058	195.5932764	250.9528947	236.1200414	256.9093545	232.0294451	185.0124508
1166	CAMK2D_PKc_E1_32	383.7217574	0.461521933	0.280229951	1.646940064	0.099570366	0.260316355	346.6099801	375.8194294	350.2610196	210.5748891	419.3412006	246.2394717	403.1878864	597.4216086	504.0403308
1167	MYO3A_PKc_E4_135	450.2222233	0.508580949	0.308740276	1.647277624	0.099500995	0.260316355	286.1754195	399.4787639	309.5163704	349.5709621	476.9191375	682.4993578	350.3309379	344.7914184	852.717642
1168	RPL23A_e2_1	583.3138988	0.459594294	0.279336046	1.645309655	0.09990597	0.260888136	423.0419245	504.1258205	458.1985992	793.1931593	588.8158827	410.3991196	1095.245143	497.6706322	479.1348086
1169	STK19_PKc_E3_129_13	719.1539101	-0.412514548	0.250761535	-1.645047146	0.099960089	0.260888136	880.7448469	931.813791	687.655308	513.5363896	635.5300579	880.3904401	440.0648272	770.9015676	731.7479626
1170	BLK_PKc_E12_132_4	509.5211345	0.452932418	0.275423856	1.644492327	0.100074548	0.260963629	311.0602386	379.459327	428.8910445	808.1747719	649.6529481	450.876841	483.0879249	632.1176004	442.3695139
1171	MUSK_PKc_E15_647_33	252.7737797	-0.745167107	0.453416885	-1.643448074	0.10029026	0.261302805	428.3743857	288.4618865	302.3681864	208.9102655	277.0259227	73.08477472	167.1754651	397.9196558	131.6434746
1172	EIF2AK1_PKc_E7_100_3	439.9812567	-0.508800975	0.309773615	-1.642492941	0.100487888	0.261594323	492.3639205	547.804592	607.5956463	322.1046722	345.4676212	441.8817918	298.7032207	629.9491009	273.9607445
1173	NUAK1_PKc_E1_84_1	654.7010139	0.414924089	0.252884333	1.64076629	0.100845938	0.262302607	532.3573797	661.5513927	472.4949673	873.0950935	479.0918898	572.3100051	1019.032798	577.9051132	704.4704859
1174	SPEG_PKc2_E35_168_25	429.9577417	-0.454091336	0.276981657	-1.639427466	0.101124265	0.262802499	467.4791014	537.7948735	436.0392285	479.4116052	347.6403735	535.2054272	286.4109071	349.1284174	430.5097414
1175	CDK11B_PKc_E18_149_2	537.326692	-0.393925646	0.240607415	-1.637213245	0.101585921	0.263777569	498.5851252	675.2010087	689.0849448	421.1497782	665.9485906	440.7574106	438.8355959	637.5388491	368.8389244
1176	CDK16_PKc_E7_95_4	664.3964417	-0.399947858	0.244545485	-1.635474307	0.101949656	0.264486381	774.0956223	629.7022885	718.3924995	513.5363896	785.449969	911.8731123	420.3971255	659.223844	566.897125
1177	CHEK2_PKc_E6_109_1	277.6757364	-0.770757882	0.471400417	-1.635038609	0.102040954	0.264486381	354.608672	247.5130382	333.1053779	148.9838148	298.753446	438.5086483	61.46156805	284.0734328	332.0736297
1178	neg32	927.292085	0.309002643	0.189030991	1.634666574	0.102118963	0.264486381	837.1964135	722.5196778	680.5071239	1123.62095	1259.109978	925.365686	805.1465415	1140.63073	851.5316648
1179	DAPK1_PKc_E4_139_3	514.6761623	0.53203148	0.325594907	1.634028879	0.102252787	0.264608357	466.5903579	398.5687895	299.5089127	678.3341289	272.680418	663.3848782	582.6556651	339.3701697	930.9921405
1180	AK3_PKc_E2_120_3	704.16205	0.462611515	0.283347744	1.632663483	0.102539792	0.264891352	638.1178608	580.5636706	523.9618927	694.9803652	382.4044109	992.828555	583.8848965	753.5535717	1187.163226
1181	CDK16_PKc_E6_115_13	972.4676518	0.307295442	0.188170687	1.633067543	0.102454792	0.264891352	775.8731093	805.3273487	856.3524521	1066.191434	1189.581903	1005.196748	1165.31133	1109.187488	779.1870526
1182	IKBKE_PKc_E7_161_24	576.7887027	0.356301427	0.218285832	1.632270056	0.102622608	0.264891352	503.9175865	459.5370747	383.8574848	719.9497196	748.5131793	658.8873536	598.6356728	511.7658789	606.0343742
1183	DYRK1B_PKc_E6_287_28	418.2659448	-0.542151137	0.332585093	-1.630112558	0.10307771	0.265645538	518.1374831	528.6951295	494.654338	334.5893495	171.6474344	588.0513412	283.9524444	313.3481758	531.3178076
1184	MOS_PKc_E1_849_57	365.4083031	-0.527607811	0.323673963	-1.630059476	0.103088927	0.265645538	406.1557972	498.6659741	350.2610196	254.6874153	403.0455581	441.8817918	159.8000769	432.6156476	341.5614477
1185	SNRK_PKc_E5_76_5	750.8633541	-0.345990537	0.212522583	-1.628017748	0.103521123	0.266534131	694.1087038	791.6777326	761.9964223	699.1419242	768.0679503	1252.560601	507.6725521	588.7476107	693.7966907
1186	EPHA5_PKc_E12_186_6	1317.360304	-0.288468815	0.177472487	-1.625428374	0.104071314	0.267582081	1507.309042	1319.462888	1523.278026	1086.166918	1629.564251	1182.848969	999.3650965	1336.879934	1271.367611
1187	TAOK2_PKc_E4_102_11	376.0160538	-0.565180985	0.347744405	-1.625277002	0.10410355	0.267582081	335.9450577	408.578508	488.2209723	268.0044043	637.7028102	286.7171931	132.756987	522.6083763	303.6101757
1188	CAMKV_PKc_E3_132_8	388.3317165	-0.498657146	0.306931848	-1.624651039	0.104236935	0.267615183	392.8246441	388.5590711	425.3169524	290.4768233	363.9360161	693.7431692	191.7600923	252.6301902	495.7384901
1189	GRK4_PKc_E8_141_7	670.5085709	-0.468616051	0.288486782	-1.624393488	0.104291856	0.267615183	800.7579284	707.0501129	736.9777781	427.8082727	824.559511	728.5989849	288.8693698	915.1067834	604.848397
1190	PAK7_PKc_E9_126_4	1016.556062	0.346280696	0.213267388	1.623692672	0.104441416	0.267773748	842.5288747	838.9964017	827.7597158	892.2382652	808.2638685	1557.267892	837.1065568	912.938284	1631.904695
1191	CAMKK2_PKc_E3_36	1015.205943	-0.271421497	0.167406376	-1.621333093	0.104946221	0.268624173	1073.602195	1105.618902	1225.913569	1039.557456	800.6592353	1051.296375	1015.345104	800.1763106	1024.684343
1192	SIK3_PKc_E5_125_12	236.138699	-1.038200911	0.640343319	-1.621319189	0.104949202	0.268624173	312.8377256	257.5227567	307.3719152	14.98161266	202.0659671	349.6825375	51.62771716	297.0844297	332.0736297
1193	EIF2AK4_PKc_E8_123_3	814.3089991	-0.437559076	0.270057407	-1.620244678	0.105179728	0.268988557	919.8495626	817.157016	792.0187955	694.1480534	661.6030859	1317.774707	449.8986781	461.8903907	1214.440703
1194	WNK2_PKc_E1_105	647.4653642	0.339397317	0.20958978	1.619340968	0.105373921	0.26925949	524.3586879	538.7048479	576.1436364	768.2238048	664.8622144	678.0018332	590.0310533	724.2788286	762.5833711
1195	HIPK1_PKc_E2_557_27	666.5045105	-0.440487925	0.272446516	-1.616786776	0.105924315	0.270439401	875.4123857	807.1472975	768.429788	332.092414	819.1276302	508.2202796	424.0848195	689.5828368	774.4431436
1196	CHEK2_PKc_E9_100_2	484.8552495	-0.358449613	0.222099405	-1.613915231	0.106545814	0.271571662	572.350839	606.9529283	551.1249921	427.8082727	434.5504669	419.3941688	463.4202231	482.4911358	405.6042192
1197	MAPK15_PKc_E4_91_8	723.3585619	0.444998295	0.275695908	1.614091041	0.10650768	0.271571662	593.6806839	496.8460253	636.1883826	747.4160095	278.1122988	1227.824215	853.0865645	517.1871276	1159.88575
1198	PRKACA_PKc_E5_83_8	209.6971551	-0.71047497	0.44152468	-1.609139878	0.107585759	0.273993448	193.7460915	282.0920656	253.7605346	268.8367161	248.7801423	191.1447954	104.4846657	184.3224564	160.1069286
1199	CDC42BPB_PKc_E6_94_2	434.9139615	0.521385493	0.324618768	1.606147098	0.108241594	0.274975106	392.8246441	329.4107347	278.7791789	271.3336515	493.21478	626.2803003	329.4340048	646.2128471	546.7355118
1200	CDK10_PKc_E2_70_1	547.3978048	-0.390063053	0.242799502	-1.60652328	0.108158984	0.274975106	606.1230934	664.2813159	596.1585518	581.7859584	658.3439574	393.5334023	554.3833438	414.183402	457.7872181
1201	NEK9_PKc_E3_56	725.5499054	0.319836277	0.199095545	1.606446177	0.108175912	0.274975106	732.3246759	649.7217254	614.029012	624.2338609	739.8221699	680.2505955	877.6711918	756.8063209	855.0895965
1202	KSR2_PKc_E17_132_13	516.0728454	-0.40909022	0.255014712	-1.604182818	0.108673761	0.275843298	647.0052962	632.4322117	516.8137086	614.2461192	374.7997777	441.8817918	673.6187858	313.3481758	430.5097414
1203	neg47	438.950672	0.498223376	0.310808598	1.602990973	0.108936647	0.276280723	304.8390338	338.5104788	268.0569028	317.9431132	497.5602846	835.4151941	318.3709225	403.3409046	666.5192139
1204	CDK10_PKc_E4_103_11	645.5641066	-0.484346305	0.303584174	-1.59542673	0.110616843	0.280076337	680.7775507	796.2276046	744.1259622	242.202738	656.1712051	819.673858	238.470884	803.4290599	828.9980971
1205	CSNK1D_PKc_E1_55_3	548.4504118	-0.401504669	0.251645631	-1.595516154	0.11059686	0.280076337	674.5563459	646.0818278	669.0700294	446.9514444	290.0624367	661.1361159	473.254074	425.0258994	649.9155325
1206	NRBP2_PKc_E3_102_11	492.8449136	0.496914021	0.31174855	1.593957762	0.110945496	0.280675545	355.4974155	453.1672538	409.5909475	724.9435905	497.5602846	222.6274676	684.6818681	594.1688594	493.3665356
1207	CAMK2D_PKc_E5_66	318.4209165	-0.551473304	0.346907783	-1.589682709	0.111906343	0.282500789	408.8220278	357.6199413	393.8649425	408.665101	297.6670698	194.5179389	224.9493391	356.7181656	222.9637228
1208	NEK6_PKc_E7_109_4	546.6542396	-0.361296693	0.22730033	-1.589512399	0.111944757	0.282500789	607.9005805	632.4322117	566.8509971	547.661174	481.2646421	669.006784	417.9386627	473.8171379	523.0159668
1209	STK38_PKc_E5_84_1	412.5684304	-0.395054097	0.248485347	-1.589848665	0.111868921	0.282500789	487.0314592	483.1964092	440.328139	415.3235955	459.5371188	350.8069186	326.975542	413.0991522	336.8175387
1210	PRKCZ_PKc_E9_171_8	508.7946147	-0.424613951	0.267480404	-1.587458164	0.112408915	0.283203633	524.3586879	621.5125188	626.1809249	253.0227916	718.0946466	460.9962713	342.9555497	616.938104	415.0920372
1211	TTN_PKc_E358_736_16	608.1533289	-0.36900782	0.232398495	-1.587823622	0.112326228	0.283203633	776.7618529	697.0403945	624.0364697	638.3831618	598.5932682	436.259886	799.0003847	560.5571173	342.747425
1212	TYK2_PKc2_E19_42_1	925.3129242	0.423653061	0.267006559	1.586676604	0.112585908	0.283410887	603.4568628	870.8455059	689.7997632	850.6226745	721.3537751	1420.093392	961.2589243	584.4106117	1625.974808
1213	WNK3_PKc_E5_158_6	510.0682034	0.363579265	0.229203187	1.586274914	0.11267696	0.283410887	511.9162783	486.8363068	446.7615047	407.8327891	535.5834505	324.9461522	617.0741432	718.8575799	540.8056256
1214	LIMK1_PKc_E13_157_8	578.6156886	0.414883422	0.262534261	1.58030202	0.114037718	0.286597262	558.1309423	482.2864348	375.2796639	508.5425187	599.6796444	756.7085136	495.3802385	644.0443476	787.4888933
1215	STK35_PKc_E3_695_6	680.5001621	-0.381755029	0.241681833	-1.579576852	0.114203804	0.286778441	732.3246759	868.1155827	712.6739522	541.0026795	597.506892	844.4102433	401.9586551	786.081064	640.4277145
1216	DMPK_PKc_E5_94_11	706.6804028	-0.385804753	0.244484708	-1.578032243	0.114558203	0.28729401	790.9817495	922.714047	792.7336139	640.8800972	702.8853803	463.2450336	758.4357497	932.4547793	355.7931747
1217	ITK_PKc_E17_48_4	570.102778	0.415701954	0.263459101	1.577861433	0.114597447	0.28729401	423.930668	524.1452575	441.7577758	392.8511765	737.6494176	624.031538	341.7263184	747.0480732	897.7847775
1218	HUNK_PKc_E4_136_17	527.2228794	-0.359117233	0.228090155	-1.574453022	0.115382754	0.288788173	590.1257097	620.6025444	595.4437334	449.4483799	593.1613874	457.6231279	384.749416	624.5278522	429.3237641
1219	SRC_PKc_E11_77_4	323.5784494	0.511419926	0.324786804	1.574632714	0.115341247	0.288788173	164.4175547	242.0531918	274.4902685	238.041179	279.198675	692.6187881	240.9293468	264.5569374	515.9001033
1220	STK17A_PKc_E2_213_9	859.9728283	0.315829905	0.20083924	1.572550792	0.115822869	0.28965211	832.7526958	733.4393707	705.5257682	1077.8438	793.0546021	633.0265872	1423.449916	858.7257968	681.9369182
1221	DAPK1_PKc_E6_49_3	591.6879616	-0.47385724	0.302128644	-1.568395614	0.116788834	0.290638444	639.8953479	606.0429539	592.5844598	1079.508423	618.1480392	275.4733816	768.2696006	487.9123845	257.357063
1222	DCLK1_PKc_E13_78_4	788.4749867	0.419954289	0.267424463	1.570366017	0.116329984	0.290638444	645.2278091	625.1524165	612.5993752	1320.87885	813.6957493	378.9164474	1271.025227	787.1653137	641.6136917
1223	IRAK4_PKc_E10_184_6	523.5788952	0.342603475	0.21834876	1.569065359	0.116632711	0.290638444	326.1688787	423.1380985	543.9768081	491.8962824	582.2976257	711.7332676	463.4202231	478.1541368	691.4247362
1224	PRKCH_PKc_E9_174_15	638.3111486	0.329495925	0.210044317	1.568697167	0.116718519	0.290638444	526.1361749	519.5953854	655.4884796	651.7001508	448.6733571	797.186235	687.1403308	618.0223537	840.8578696
1225	PSKH1_PKc_E2_672_53	568.7640493	-0.369503958	0.23541428	-1.569590243	0.11651047	0.290638444	612.3442982	683.3907784	716.2480443	345.409403	595.3341397	583.5538166	436.3771332	676.5718399	469.6469906
1226	YES1_PKc_E10_154_1	272.2697989	-0.562661637	0.358423751	-1.56982241	0.116456432	0.290638444	327.9463658	354.8900181	325.9571938	227.2211254	259.643904	249.6126152	141.3616065	273.2309353	290.564426
1227	MARK2_PKc_E7_57	485.9562295	0.449413609	0.286765035	1.567184119	0.117071661	0.29110484	503.0288429	380.3693014	456.7689624	284.6506406	409.5638151	425.0160745	547.0079557	419.6046507	947.595822
1228	MLKL_PKc_E8_152_5	593.4194954	-0.43733541	0.279456705	-1.564948709	0.117594936	0.292167875	591.0144533	720.699729	637.6180194	715.7881605	735.4766653	350.8069186	623.2203	712.3520814	253.7991313
1229	neg26	741.1251845	0.383975315	0.245443646	1.564413339	0.11772053	0.292241934	636.3403738	527.7851551	550.4101737	557.6489158	952.7518987	1153.615059	615.8449119	834.8723024	840.8578696
1230	neg31	559.607426	0.458420059	0.293288019	1.563037113	0.118043866	0.292806369	386.6034394	379.459327	476.0690594	297.9676296	864.7554292	731.9721283	309.766303	713.4363312	876.437187
1231	CDK18_PKc_E7_95_9	254.702253	0.6739993	0.431500807	1.561988506	0.118290697	0.293180272	163.5288111	194.7345227	210.8714302	291.3091351	157.5245443	247.3638529	597.4064415	199.5019528	230.0795863
1232	STK39_PKc_E7_102_2	814.1443249	0.314876118	0.202288923	1.55656629	0.119573493	0.296119096	806.9791332	693.4004968	661.2070269	730.7697732	1062.475892	658.8873536	910.8604385	1023.531758	779.1870526
1233	MARK4_PKc_E5_66	389.1901621	-0.415426759	0.267077827	-1.555452071	0.119838441	0.296132397	409.7107714	470.4567675	453.1948703	397.0127355	438.8959716	315.951103	335.5801616	417.4361512	264.4729265
1234	PLK2_PKc_E1_33	475.0377601	-0.488697906	0.314210664	-1.555319288	0.119870046	0.296132397	527.913662	493.2061277	523.9618927	298.7999414	385.6635394	845.5346244	215.1154882	446.7108943	538.4336711
1235	SCYL1_PKc_E1_54_5	370.7387652	0.466241181	0.299662435	1.555887985	0.119734731	0.296132397	279.9542147	306.6613746	267.3420844	380.3664993	474.7463851	438.5086483	515.0479403	299.2529292	374.7688107
1236	NTRK3_PKc_E17_244_33	788.5760719	-0.376476566	0.24228772	-1.553840889	0.120222374	0.296700535	958.0655348	768.0183981	858.4969073	1113.633208	806.0911162	465.4937959	946.508148	762.2275696	418.6499689
1237	PKN1_PKc_E19_143_6	488.1015181	-0.484847128	0.312092101	-1.553538605	0.120294514	0.296700535	504.80633	520.5053598	726.9703204	527.6856904	428.0322099	336.1899637	717.8711148	291.663181	339.1894932
1238	NEK4_PKc_E1_81_1	681.1435656	-0.88838405	0.573348987	-1.549464759	0.121270037	0.29886501	806.0903897	852.6460178	950.7084819	785.702353	542.1017075	299.0853858	1282.08831	405.509404	206.3600413
1239	JAK3_PKc2_E22_118_14	401.5202095	-0.436154166	0.281746094	-1.548039797	0.121612715	0.299162226	468.3678449	457.7171259	462.4875096	362.8879512	481.2646421	326.0705334	240.9293468	451.0478933	362.9090382
1240	LIMK1_PKc_E12_66_1	607.9626777	-0.428308077	0.276685306	-1.547997194	0.121622972	0.299162226	619.4542465	726.1595754	774.8631537	625.8984846	675.7259761	368.797017	738.768048	615.8538543	326.1437435
1241	ZAK_PKc_E7_138_15	669.4147918	0.475016158	0.306909443	1.547740448	0.121684799	0.299162226	573.2395825	495.9360509	430.3206813	397.0127355	658.3439574	1141.246867	431.4602077	775.2385665	1121.934478
1242	AATK_PKc_E4_36	516.3224984	-0.5595294	0.36207687	-1.545333178	0.122265694	0.300348336	607.011837	551.4444896	694.0886736	594.2706356	398.7000534	356.4288244	742.4557421	551.8831194	150.6191106
1243	AAK1_PKc_E6_122	372.1958442	-0.627858075	0.406896264	-1.543042121	0.122820556	0.301468639	467.4791014	452.2572794	390.2908505	112.362095	266.162161	602.6682961	154.8831515	316.6009251	587.0587383
1244	PRKG1_PKc_E14_164_6	773.5639266	-0.381403272	0.247415995	-1.541546542	0.123183825	0.302117242	785.6492883	824.4368112	832.7634447	1187.708959	841.9415297	514.9665665	765.8111379	780.6598153	428.1377869
1245	PAK1_PKc_E12_100	760.327977	0.316737663	0.20553055	1.541073399	0.123298923	0.302156638	697.6636779	708.8700617	634.7587458	922.2014905	619.2344154	713.9820299	872.7542663	934.6232788	738.8638261
1246	NEK3_PKc_E3_94_3	635.0286594	0.326143291	0.211737415	1.540319601	0.123482468	0.302363572	527.0249185	496.8460253	561.1324498	552.6550449	688.7624901	890.5098704	591.2602846	664.6450927	742.4217579
1247	MAPK14_PKc_E2_130_3	389.8460804	-0.492675355	0.319948964	-1.539856076	0.12359544	0.302397503	472.8115626	468.6368187	571.1399076	387.0249938	287.8896843	214.7567996	312.2247657	510.6816292	283.4485625
1248	GRK4_PKc_E12_209_1	611.6999383	-0.387714904	0.252543652	-1.535239162	0.124725092	0.304809005	703.8848827	612.4127748	741.9815069	654.1970863	676.8123522	477.8619885	765.8111379	498.754882	373.5828334
1249	TESK2_PKc_E3_122	194.9599923	-0.810133126	0.527769889	-1.535012026	0.124780874	0.304809005	191.9686044	253.8828591	297.3644575	123.1821486	360.6768876	96.69677886	146.278532	164.805961	119.7837022
1250	CDK11A_PKc_E13_122_13	1068.862049	0.265168021	0.172910809	1.533553761	0.125139471	0.305440421	896.7422306	854.4659666	913.5379247	994.6126184	1418.807275	1307.655277	932.986603	1237.128957	1063.821592
1251	LATS1_PKc_E5_487_26	462.6383364	0.416562992	0.271839817	1.532384024	0.125427697	0.305532479	369.7173121	333.0506323	446.7615047	508.5425187	249.8665185	595.9220092	548.237187	299.2529292	812.3944156
1252	MAP3K11_PKc_E3_149_4	457.0567145	0.481490595	0.314251637	1.532181661	0.125477613	0.305532479	266.6230616	407.6685336	346.6869276	572.6305284	349.8131259	720.7283168	620.7618373	408.7621533	419.8359462
1253	MAPK12_PKc_E5_30	662.2193032	0.463516653	0.302395782	1.532814542	0.125321557	0.305532479	459.4804095	475.0066396	615.4586488	1152.751863	596.4205159	450.876841	749.8311302	920.5280322	539.6196483
1254	ALK_PKc_E23_130	1171.636599	0.318027755	0.207748086	1.530833621	0.125810518	0.306098796	945.6231252	1002.791795	1012.182865	1685.431425	866.9281815	1125.505531	1870.890131	983.4145173	1051.96182
1255	neg15	416.8786718	0.516201677	0.337655058	1.528784076	0.126317981	0.307088574	266.6230616	335.7805556	358.1240221	649.2032154	493.21478	213.6324184	567.9048888	487.9123845	379.5127197
1256	MAP3K5_PKc_E20_135_2	1392.316537	0.239308509	0.15669673	1.527208057	0.126709284	0.307794605	1151.811626	1313.093067	1245.213666	1639.654275	1301.478648	1476.312449	1655.774643	1407.356167	1340.154291
1257	PAK2_PKc_E10_113_1	272.5473579	-0.601836084	0.394828904	-1.524295911	0.127434808	0.30931074	345.7212366	348.5201972	265.9124476	307.9553714	325.9128502	118.0600207	307.3078403	346.9599179	86.57633918
1258	MOS_PKc_E1_849_26	167.5423857	-0.854972834	0.561642047	-1.522273551	0.127940552	0.310291435	251.5144215	227.4936013	204.4380645	88.22505234	259.643904	79.83106162	109.4015911	173.4799589	113.8538159
1259	TTN_PKc_E358_736_2	245.7990984	-0.734008805	0.482382797	-1.52163139	0.128101468	0.310434931	285.2866759	384.9191734	275.2050869	156.4746211	374.7997777	89.95049196	71.29541894	351.2969169	222.9637228
1260	MAP3K1_PKc_E16_163_5	382.1096297	0.504098047	0.331465025	1.520818211	0.128305463	0.310682514	294.1741113	293.9217329	273.7754501	321.2723604	246.60739	682.4993578	301.1616834	369.7291625	655.8454187
1261	AKT1_PKc_E6_132_15	525.5852037	0.362608604	0.238508598	1.520316699	0.128431399	0.31074084	558.1309423	470.4567675	393.1501241	596.767571	344.381245	521.7128534	739.9972793	502.0076312	603.6624198
1262	BCR_PKc_E1_1278_9	256.9263166	0.675469587	0.445160776	1.517360969	0.129175573	0.311772181	144.8651968	177.445009	180.8490571	499.3870887	308.5308315	122.5575453	349.1017065	346.9599179	182.6404963
1263	NLK_PKc_E7_102_5	738.6080718	-0.333744617	0.220002885	-1.517001096	0.129266407	0.311772181	809.6453638	715.2398826	962.1455764	586.7798293	811.522997	742.0915587	467.1079172	702.5938337	850.3456875
1264	STYK1_PKc_E8_209_8	626.6702469	-0.380113023	0.250448366	-1.517730099	0.129082453	0.311772181	722.548497	750.7288844	775.5779721	292.9737587	579.0384972	734.2208906	438.8355959	657.0553445	689.0527817
1265	TTBK1_PKc_E5_141_14	267.4348169	-0.602891856	0.397146437	-1.518059333	0.128999442	0.311772181	397.2683618	271.1723728	343.1128356	198.9225237	278.1122988	236.1200414	320.8293852	130.1099692	231.2655636
1266	MAP3K5_PKc_E18_106	313.2857245	-0.680532447	0.448913227	-1.515955437	0.129530621	0.312162658	349.2762107	337.6005044	403.8724002	268.0044043	476.9191375	88.82611081	244.6170408	537.7878727	112.6678387
1267	AKT2_PKc_E9_123_8	378.9669562	-0.618561035	0.408482655	-1.514289595	0.129952406	0.312931959	426.5968986	395.8388663	393.1501241	411.9943482	640.9619387	136.0501191	505.2140894	400.0881553	100.8080662
1268	KSR1_PKc_E18_134_12	284.5735714	-0.510405156	0.337165774	-1.5138107	0.130073858	0.312977398	441.7055388	309.3912978	328.8164674	331.2601022	184.6839484	217.0055619	266.7432053	277.5679343	203.9880868
1269	MOK_PKc_E3_90_5	382.3647562	0.561544559	0.371956798	1.509703713	0.131119044	0.314747602	245.2932167	260.2526799	262.3383555	423.6467136	207.497848	634.1509683	287.6401385	217.9341984	902.5286865
1270	OBSCN_PKc_E87_61_4	191.6139551	0.788395049	0.522198229	1.509762013	0.131104161	0.314747602	140.4214791	114.6567751	124.3784029	238.8734908	204.2387195	185.5228897	212.6570255	394.6669066	109.1099069
1271	PRKACG_PKc_E1_948_164	185.4089292	-0.837021488	0.554237245	-1.510222376	0.130986691	0.314747602	239.0720119	193.8245483	193.7157884	104.8712886	140.1425256	393.5334023	122.9231361	68.30773384	212.2899276
1272	ULK1_PKc_E7_74_4	566.8526873	0.410155555	0.272295268	1.506289691	0.131992823	0.316595994	530.5798926	424.9580473	350.9758381	551.8227331	547.5335883	916.3706368	492.9217758	546.4618707	740.0498034
1273	SYK_PKc_E12_141_1	146.6431784	-1.163393654	0.773581968	-1.503904824	0.132605875	0.317816594	181.3036819	185.6347787	224.4529799	103.206665	206.4114718	17.99009839	196.6770178	175.6484584	28.46345398
1274	LMTK3_PKc_E5_42_1	755.5741218	-0.368810822	0.245588375	-1.50174381	0.133163285	0.318902027	970.5079443	876.3053523	867.0747282	393.6834883	835.4232727	730.8477472	646.5756959	686.3300876	793.4187796
1275	RIPK2_PKc_E2_154_5	960.1553798	-0.245921956	0.163982738	-1.499681973	0.133696802	0.319928583	1114.484398	1060.120182	1074.372066	912.2137488	872.3600624	860.1515794	1028.866649	868.4840445	850.3456875
1276	MASTL_PKc2_E9_142_23	420.5353105	-0.524473888	0.349963151	-1.498654605	0.133963259	0.32013361	427.4856421	561.4542081	464.6319648	218.0656954	390.0090441	512.7178042	125.3815988	443.4581451	641.6136917
1277	NTRK1_PKc_E14_173_1	672.5407602	0.318293657	0.212402143	1.498542586	0.133992337	0.32013361	702.9961392	607.8629027	541.1175344	655.8617099	518.2014318	724.1014603	797.7711533	758.9748204	745.9796896
1278	HUNK_PKc_E2_293_25	353.1409431	0.470985215	0.314408742	1.498002924	0.134132491	0.320217707	253.2919085	243.8731406	270.201358	597.5998829	392.1817964	294.5878612	517.506403	359.9709148	249.0552223
1279	RPS6KA4_PKc2_E13_174_17	290.2685091	-0.660129756	0.44089604	-1.497245826	0.134329305	0.320436834	415.0432326	349.4301716	321.6682834	364.5525748	220.534362	109.0649715	263.0555113	482.4911358	86.57633918
1280	PRKCA_PKc_E12_63	1245.920138	-0.320980058	0.21481146	-1.494240848	0.13511268	0.322053739	1594.405909	1310.363144	1475.385193	1372.482182	1233.03695	571.185624	1564.811523	1205.685715	885.925005
1281	TBCK_PKc_E5_74_2	1136.216762	0.241393515	0.161655302	1.493260734	0.13536895	0.322412697	862.9699761	1097.429133	1122.2649	1146.92568	1088.54892	1261.55565	1005.511253	1306.520941	1334.224405
1282	AKT2_PKc_E11_215_3	243.3251955	0.564661451	0.378573035	1.491552223	0.135816571	0.3230355	152.8638887	196.5544715	175.1305098	199.7548355	302.0125745	357.5532055	184.3847042	250.4616907	371.2108789
1283	CASK_PKc_E3_106	1119.204042	0.311656444	0.20896141	1.49145454	0.135842198	0.3230355	868.3024374	1020.081308	861.356181	1692.922231	1141.781352	981.5847435	1493.516104	852.2202983	1161.071727
1284	ALK_PKc_E20_35	521.3534086	0.394529369	0.264854055	1.489610456	0.136326691	0.323935151	456.8141789	427.6879705	403.1575818	513.5363896	419.3412006	760.0816571	719.1003462	482.4911358	509.9702171
1285	CDKL3_PKc_E7_66_1	599.6276247	0.346048438	0.232485547	1.488472906	0.136626222	0.324141994	511.0275348	535.9749247	503.9469773	595.1029474	561.6564785	669.006784	628.1372255	498.754882	893.0408685
1286	GRK5_PKc_E9_191	761.3517765	0.362751797	0.243695013	1.488548298	0.136606355	0.324141994	572.350839	677.930932	526.8211663	1014.588102	995.1205693	744.340321	1030.095881	524.7768758	766.1413029
1287	CDK20_PKc_E1_75_1	581.4752504	-0.381275594	0.256417383	-1.48693349	0.137032378	0.324440046	484.3652286	675.2010087	821.3263502	628.39542	486.696523	599.2951527	597.4064415	365.3921635	575.1989658
1288	EPHB3_PKc_E13_150_1	1022.764515	-0.252508401	0.169838977	-1.486751779	0.137080382	0.324440046	1229.132314	1148.3877	1227.343206	870.598158	831.077768	862.4003417	850.6281018	1053.890751	1131.422296
1289	RPS6KA6_PKc_E3_42_4	586.0234669	-0.368347881	0.247814516	-1.486385409	0.137177207	0.324440046	651.4490139	619.69257	591.154823	453.6099389	707.2308849	757.8328948	351.5601692	636.4545994	505.2263081
1290	TXK_PKc_E12_65	873.7240747	0.299254522	0.20125201	1.486964138	0.137024283	0.324440046	966.0642266	760.7386028	619.7475593	960.487834	922.3333661	790.4399481	849.3988705	1004.015262	990.2910029
1291	ADCK5_PKc_E8_132_7	689.4612346	-0.400323953	0.269466304	-1.485617858	0.137380229	0.324668534	690.5537296	764.3785005	944.2751162	779.8761703	717.0082704	431.7623614	839.5650196	480.3226363	557.409307
1292	GRK5_PKc_E10_38	289.3929644	-0.562941101	0.3793328	-1.484029594	0.13780107	0.32541104	336.8338012	338.5104788	265.9124476	204.7487064	441.0687239	299.0853858	125.3815988	404.4251543	188.5703826
1293	MYLK3_PKc_E10_129_9	396.4089826	0.42619686	0.287501885	1.48241414	0.138230134	0.326171801	341.2775189	340.3304276	317.3793729	317.1108014	305.271703	574.5587674	441.2940586	384.9086589	545.5495345
1294	MAP2K1_PKc_E2_108_8	58.29686973	-2.230227533	1.505521894	-1.481365061	0.13850932	0.326325818	127.9790696	89.17749172	72.91147756	39.9509671	44.54142286	29.23390989	11.06308225	106.2564749	3.557931747
1295	RPS6KA2_PKc_E3_82_4	1007.567318	0.328912568	0.221998546	1.481597851	0.138447331	0.326325818	770.5406481	861.7457618	872.7932755	591.7737002	1021.193597	1646.094003	830.9604	945.4657763	1527.538697
1296	RIPK4_PKc_E1_110_8	577.9398182	0.314569405	0.212555704	1.479938664	0.138889616	0.326969305	538.5785845	470.4567675	538.9730792	627.5631082	446.5006048	622.9071568	714.1834207	486.8281348	755.4675076
1297	ERBB4_PKc_E17_54	778.8179346	0.288324394	0.195037188	1.478304713	0.139326237	0.327744293	753.6545209	685.2107272	600.4474623	881.4182116	689.8488662	900.6293008	892.4219681	734.0370763	871.693278
1298	CSNK2A2_PKc_E4_51	171.3664541	-0.764390172	0.517264536	-1.477754841	0.13947341	0.32783773	207.0772445	235.683371	184.4231491	179.7793519	200.979591	146.1695494	152.4246888	166.9744605	68.78668044
1299	MAPK8_PKc_E6_166_1	570.4502753	-0.364356967	0.246735722	-1.476709429	0.139753544	0.327990816	548.3547634	728.8894987	610.45492	749.0806331	558.39735	434.0111237	608.4695237	520.4398768	375.9547879
1300	NTRK1_PKc_E16_159_13	234.0325119	-0.740161679	0.501100776	-1.477071509	0.13965647	0.327990816	260.4018569	291.1918097	300.9385495	198.0902119	375.8861539	67.46286897	258.1385858	269.9781861	84.20438468
1301	CDC7_PKc_E8_96_2	290.6411535	0.609648285	0.413150904	1.475606804	0.140049477	0.32843271	221.2971412	190.1846507	177.9897835	650.0355272	128.1923877	149.5426929	656.4095468	204.9232015	237.1954498
1302	DYRK4_PKc_E8_82_5	695.381808	0.416606173	0.282511147	1.47465393	0.140305608	0.328780652	463.0353837	565.0941057	484.6468802	653.3647744	485.6101468	1358.252429	532.2571793	530.1981245	1185.977249
1303	DAPK3_PKc_E4_130_4	113.5863363	-1.335677543	0.90737205	-1.472028528	0.141013174	0.329931897	134.2002744	160.1554953	168.6971442	88.22505234	154.2654158	16.86571724	132.756987	152.8792138	14.23172699
1304	RPS6KA4_PKc2_E11_134	158.1453763	-0.951238184	0.6460392	-1.472415581	0.140908688	0.329931897	223.0746282	227.4936013	195.8602436	235.5442435	68.44169854	34.85581563	242.1585781	149.6264646	46.25311271
1305	NEK3_PKc_E5_84_2	1523.440214	0.205557598	0.139929014	1.469013411	0.141829152	0.331586776	1389.106151	1302.173374	1461.088825	1491.502772	1539.395029	1746.163925	1686.505427	1546.140134	1548.886287
1306	EIF2AK4_PKc2_E13_70	152.9914222	-0.954804229	0.650962819	-1.466756935	0.142442188	0.332765021	204.4110139	170.1652138	255.1901715	54.10026795	241.1755091	89.95049196	63.92003077	135.5312179	162.4788831
1307	MAP4K5_PKc_E4_91_1	1390.99672	0.232520182	0.158668839	1.465443273	0.142800019	0.33334572	1359.777614	1221.185652	1218.050566	1747.022499	1064.648644	1342.511093	1939.727088	1185.08497	1440.962358
1308	EPHA5_PKc_E13_62_2	1053.754595	0.320045821	0.2187802	1.462864653	0.143504418	0.334733929	1007.835173	792.587707	900.6711934	843.96418	791.968226	1507.795121	925.6112148	835.9565522	1877.401985
1309	MYLK2_PKc_E6_94	360.294699	-0.428009903	0.292741355	-1.462075295	0.143720578	0.334982034	395.4908748	520.5053598	326.6720122	381.1988111	333.5174834	359.8019678	362.6232515	333.948921	228.8936091
1310	CDK15_PKc_E3_65_5	954.6169767	0.340781479	0.233333423	1.46049149	0.144155045	0.3357382	812.3115944	694.3104713	724.1110467	976.3017585	846.2870343	1460.571113	754.7480557	674.4033404	1648.508376
1311	MAP2K4_PKc_E3_111_2	367.8930454	0.550912062	0.377351442	1.459944232	0.144305401	0.335832021	206.188501	253.8828591	258.0494451	505.2132714	584.470378	258.6076644	422.8555882	671.1505912	150.6191106
1312	AKT2_PKc_E6_120_14	246.7002023	-0.669425414	0.459817841	-1.455849153	0.145434324	0.33650486	377.716004	371.2695574	305.22746	94.88354686	288.9760605	132.6769756	282.723213	160.468962	206.3600413
1313	CHEK2_PKc_E10_87_3	557.8718344	0.330066804	0.226741681	1.455695324	0.145476863	0.33650486	472.8115626	456.8071515	476.0690594	655.0293981	523.6333126	631.902206	738.768048	433.6998974	632.1258737
1314	DMPK_PKc_E2_84_9	309.5963553	-0.629502669	0.431910435	-1.457484279	0.144982748	0.33650486	313.7264692	395.8388663	333.8201963	347.0740267	535.5834505	76.45791817	292.5570639	363.223664	128.0855429
1315	HCK_PKc_E13_194_6	163.4168356	-0.925596052	0.635635797	-1.456173576	0.145344642	0.33650486	195.5235785	221.1237805	238.0345297	110.6974713	286.8033082	56.21905748	172.0923905	108.4249743	81.83243018
1316	HIPK1_PKc_E2_557_19	624.2748818	-0.963478282	0.660782525	-1.458086808	0.144816617	0.33650486	909.1846402	653.361623	886.3748252	638.3831618	662.6894621	145.0451683	873.9834977	704.7623332	144.6892244
1317	PHKG1_PKc_E5_96_16	1173.647241	-0.273069827	0.187450882	-1.456754031	0.145184289	0.33650486	1246.907185	1139.287955	1462.518462	1038.725145	1052.698506	1381.864433	1325.111407	716.6890804	1199.022999
1318	SGK1_PKc_E9_96_8	1127.969265	0.220773844	0.151398431	1.458230723	0.144776958	0.33650486	960.7317654	1101.06903	1053.642333	1096.986972	1171.113508	1134.50058	1084.18206	1242.550206	1306.946928
1319	STK40_PKc_E3_87_9	275.5582169	-0.629602969	0.432396355	-1.456078346	0.145370963	0.33650486	295.0628549	333.9606068	308.0867336	141.4930085	353.0722544	304.7072915	70.06618758	392.4984071	281.076608
1320	CAMK2B_PKc_E1_32	770.3883665	-0.309737751	0.212930246	-1.454644218	0.145767783	0.336703233	959.8430219	913.6143029	788.4447034	830.6471909	495.3875323	773.5742309	861.6911841	634.2860999	676.0070319
1321	CDKL5_PKc_E7_60	1283.021257	0.262639833	0.180581103	1.454414826	0.145831332	0.336703233	1113.595654	1017.351385	1191.602285	1623.84035	1494.853606	1040.052563	1611.522314	1371.575925	1082.797228
1322	FYN_PKc_E14_197_11	493.1292029	0.439523934	0.302246613	1.454189777	0.145893699	0.336703233	279.0654712	356.7099669	425.3169524	713.2912251	661.6030859	494.7277058	737.5388166	402.2566548	367.6529472
1323	CDK5_PKc_E1_37_2	329.6204794	-0.544389614	0.374763564	-1.452621509	0.146328871	0.337094005	412.377002	373.0895062	347.401746	243.0350499	249.8665185	499.2252304	138.9031438	335.0331707	367.6529472
1324	CLK3_PKc_E8_95_3	553.2344528	-0.48944326	0.337204469	-1.451473229	0.146648132	0.337094005	566.1296342	672.4710855	636.903201	515.2010132	832.1641442	170.9059347	490.463313	844.6305501	250.2411995
1325	GAK_PKc_E3_60	216.3003934	-0.752858836	0.518373204	-1.45234906	0.146404573	0.337094005	279.9542147	313.9411698	283.7829078	66.58494517	316.1354647	44.97524598	143.8200692	372.9819117	124.5276111
1326	NTRK2_PKc_E17_123_4	1032.684023	0.308273167	0.212373729	1.451559797	0.146624044	0.337094005	883.4110775	935.4536887	784.8706114	1131.111756	773.4998311	1462.819876	1076.806672	872.8210435	1373.361654
1327	TSSK3_PKc_E1_121_8	195.414403	-0.888418993	0.612198779	-1.451193671	0.146725939	0.337094005	153.7526322	252.0629103	238.0345297	346.2417149	215.1024811	66.33848782	267.9724367	178.9012077	40.32322647
1328	ZAP70_PKc_E12_141_17	730.5750962	-0.298033179	0.20525695	-1.452000425	0.146501487	0.337094005	984.727841	756.1887308	691.9442184	773.2176757	683.3306092	726.3502226	612.1572178	670.0663414	677.1930092
1329	MAPK3_PKc_E2_183	671.7340179	0.368972774	0.254418704	1.450258052	0.146986572	0.337438699	475.4777932	601.4930819	588.2955493	929.6922969	823.4731348	437.3842672	749.8311302	819.692806	620.2661012
1330	LIMK2_PKc_E10_57_4	935.4523405	0.369039629	0.254860778	1.448004796	0.147615709	0.338352949	628.3416819	872.6654547	841.3412656	1185.212024	1057.044011	611.6633453	1532.851507	986.6672665	703.2845087
1331	PRKCG_PKc_E12_92_3	285.2383634	-0.624359273	0.431294309	-1.447640882	0.147717512	0.338352949	370.6060557	321.2209651	292.3607286	173.1208574	268.3349133	400.2796892	89.73388935	299.2529292	352.235243
1332	PTK2B_PKc_E21_85_2	688.6503301	0.292893698	0.202283598	1.447935966	0.14763496	0.338352949	556.3534553	581.473645	556.128721	769.0561167	699.6262518	942.2314033	655.1803154	627.7806014	810.0224611
1333	MAP4K5_PKc_E2_81_2	209.100129	-0.884149574	0.611020952	-1.447003693	0.147895889	0.338507395	229.295833	135.5861864	421.7428604	232.2149963	309.6172077	71.96039357	141.3616065	242.8719425	97.25013442
1334	ANKK1_PKc_E2_295_2	683.1329163	0.359062297	0.248566587	1.444531628	0.14858949	0.339585418	583.0157614	515.9554878	545.4064449	645.0416563	545.360836	1199.714687	724.0172716	660.3080937	729.3760081
1335	NUAK2_PKc_E2_121	619.3866815	0.317063149	0.219471685	1.444665398	0.148551894	0.339585418	492.3639205	447.7074074	576.8584548	873.9274053	599.6796444	679.1262143	640.4295391	504.1761307	760.2114166
1336	PRKCB_PKc_E5_55_3	805.1381805	-0.339691906	0.235407722	-1.442993895	0.149022191	0.340064851	879.8561034	963.6628952	839.9116288	1161.907293	775.6725835	483.4838943	816.2096237	661.3923435	664.1472595
1337	RIOK3_PKc_E10_81_1	277.3805542	-0.557553864	0.386355992	-1.443109143	0.148989728	0.340064851	437.2618211	260.2526799	300.2237311	316.2784895	354.1586305	125.9306887	258.1385858	284.0734328	160.1069286
1338	MATK_PKc_E9_100_8	61.90918178	-1.995018274	1.383500738	-1.44200738	0.149300292	0.340190582	67.54450895	80.98772207	148.6822287	117.3559659	38.02316586	17.99009839	34.41847811	37.94874102	14.23172699
1339	TNIK_PKc_E7_131_1	410.528695	-0.460628293	0.319385313	-1.442233797	0.149236429	0.340190582	491.4751769	575.1038242	468.2060569	480.243917	233.570876	258.6076644	528.5694852	232.0294451	426.9518096
1340	JAK1_PKc2_E20_193_4	180.7584882	-0.88051643	0.610847061	-1.4414679	0.14945254	0.340283357	300.3953161	249.3329871	235.1752561	66.58494517	248.7801423	43.85086483	243.3878095	166.9744605	72.34461219
1341	BRAF_PKc_E13_177_6	398.4805409	-0.377536005	0.262067715	-1.440604788	0.149696367	0.340330563	498.5851252	496.8460253	390.2908505	351.2355857	495.3875323	285.592812	326.975542	415.2676517	326.1437435
1342	MATK_PKc_E13_87	331.3859439	-0.490113186	0.340203686	-1.440646313	0.149684629	0.340330563	454.1479483	305.7514002	336.6794699	337.9185967	247.6937661	480.1107508	421.6263568	163.7217113	234.8234953
1343	ADCK4_PKc_E13_66_2	1293.473491	0.357996275	0.248810692	1.438829946	0.15019871	0.340964481	1097.59827	983.6823321	909.9638327	1187.708959	934.2835039	2175.677524	899.7973563	1009.436511	2443.113133
1344	TGFBR2_PKc_E7_128_5	1051.675325	0.294588558	0.204740683	1.438837429	0.150196589	0.340964481	837.1964135	819.8869392	897.0971013	1260.952399	1507.89012	887.136727	962.4881557	1466.989903	825.4401653
1345	LRRK1_PKc_E25_124_6	710.725272	0.491487003	0.342112873	1.436622359	0.150825327	0.342132396	377.716004	463.1769723	391.7204873	859.7781045	369.3678969	1841.736323	658.8680095	325.274923	1108.888728
1346	CAMK1G_PKc_E2_38_1	290.0054971	0.586549963	0.408676767	1.435241762	0.151218217	0.342343896	238.1832684	229.3135501	142.9636815	282.1537051	233.570876	507.0958984	397.0417296	191.9122046	387.8145604
1347	LMTK3_PKc_E6_119_1	373.3920804	-0.532413459	0.371194441	-1.434324979	0.151479545	0.342343896	347.4987237	385.8291479	453.9096887	244.6996735	412.8229436	504.8471361	99.56774024	285.1576825	626.1959875
1348	PKN2_PKc_E17_63	481.8955867	-0.533713273	0.372003632	-1.43469909	0.151372864	0.342343896	637.2291173	563.2741569	498.9432484	476.9146697	482.3510183	367.6726359	153.6539201	776.3228163	380.6986969
1349	PRKCA_PKc_E11_92_1	407.4905324	0.451226059	0.314591272	1.434324787	0.1514796	0.342343896	278.1767276	287.5519121	342.3980172	357.0617685	376.9725301	600.4195338	260.5970485	294.9159302	869.3213235
1350	SBK3_PKc_E4_525_13	724.2369268	0.424013515	0.295370166	1.435532645	0.151135373	0.342343896	545.6885328	548.7145664	564.7065419	414.4912837	524.7196888	1575.25799	594.9479787	742.7110742	1006.894684
1351	ACVR1_PKc_E10_131	719.5958408	0.355127779	0.248101461	1.431381246	0.15232098	0.343990607	481.698998	456.8071515	702.6664945	714.9558487	492.1284038	1562.889798	599.8649042	637.5388491	827.8121198
1352	FYN_PKc_E13_132_11	502.1636532	-0.380355324	0.266038308	-1.429701336	0.152802757	0.344375281	633.6741431	585.1135426	557.5583578	549.3257976	401.9591819	327.1949145	715.4126521	483.5753856	265.6589038
1353	KALRN_PKc_E58_201	1005.744161	0.278614996	0.194923207	1.429357745	0.152901437	0.344375281	868.3024374	986.4122554	855.6376337	734.0990205	1049.439378	1165.983252	805.1465415	1124.366984	1462.309948
1354	PDGFRA_PKc_E12_124_3	980.345066	0.246458036	0.172443091	1.429213748	0.152942808	0.344375281	794.5367237	898.144738	975.0123078	844.7964918	960.3565319	1195.217162	957.5712302	1164.484224	1032.986184
1355	PSKH1_PKc_E3_108_19	529.72635	-0.480252324	0.336002806	-1.429310456	0.152915022	0.344375281	605.2343499	606.0429539	523.9618927	264.675157	461.7098711	850.032149	201.5939432	548.6303702	705.6564632
1356	TRIB2_PKc_E2_293_11	433.9410601	0.34719812	0.243332402	1.426847052	0.153623986	0.345653967	361.7186203	340.3304276	262.3383555	671.6756344	558.39735	462.1206524	531.027948	426.1101492	291.7504033
1357	GUCY2F_PKc_E8_90	551.5381559	-1.119855675	0.785768385	-1.425172731	0.154107277	0.346230708	594.5694274	569.6439777	601.8770991	84.89580509	399.7864296	1235.694883	94.6508148	342.6229189	1040.102047
1358	ROR2_PKc_E9_852_135	1455.540432	0.24985103	0.175308604	1.425206888	0.154097406	0.346230708	1258.460851	1358.591787	1353.151245	1369.152935	1090.721672	1938.433102	1650.857718	1473.495401	1606.999172
1359	MAP2K5_PKc_E12_62	877.063555	0.26647988	0.18738298	1.422113574	0.154993283	0.347965052	653.226501	788.037835	752.703783	965.4817049	904.9513474	1159.236965	709.2664953	869.5682942	1091.099069
1360	FLT3_PKc_E16_111_8	544.099477	-0.341362585	0.241481289	-1.413619198	0.157473741	0.353273813	568.7958648	712.5099594	687.655308	307.1230596	605.1115252	375.5433039	338.0386243	771.9858173	530.1318303
1361	PIM3_PKc_E4_370_28	910.8335501	0.313006002	0.221659117	1.412105243	0.157918975	0.354012339	830.0864652	793.4976814	774.1483353	1096.15466	966.8747889	701.6138373	773.1865261	1374.828675	887.1109823
1362	MAP3K9_PKc_E3_181_23	520.0434999	0.350386748	0.248370852	1.410740207	0.158321231	0.354653506	347.4987237	440.4276122	568.2806339	563.4750985	547.5335883	496.9764681	594.9479787	588.7476107	532.5037848
1363	GRK5_PKc_E7_51	755.0469435	0.389670163	0.276506706	1.409261168	0.158757957	0.355370892	655.8927316	541.4347712	660.4922085	358.7263921	710.4900134	1228.948596	566.6756574	825.1140547	1247.648066
1364	DCLK3_PKc_E2_390_6	393.0375672	-0.474174945	0.337261361	-1.40595692	0.159736918	0.357300099	481.698998	343.0603508	370.2759351	412.82666	560.5701023	455.3743656	167.1754651	451.0478933	295.308335
1365	JAK3_PKc2_E23_111_18	575.7785038	-0.363368649	0.258639216	-1.404924804	0.16004364	0.357723916	584.7932485	738.8992171	709.0998602	675.0048816	407.3910627	426.1404557	724.0172716	481.4068861	435.2536504
1366	HUNK_PKc_E6_86_5	283.5765586	-0.526663594	0.375474677	-1.402660756	0.160718025	0.358968298	328.8351093	343.0603508	417.4539499	215.56876	322.6537217	130.4282133	228.6370331	355.6339158	209.9179731
1367	MAP2K7_PKc_E7_108_1	291.1815725	-0.511502491	0.364894261	-1.401782778	0.160980123	0.359028037	284.3979324	332.1406579	467.4912385	218.0656954	164.0428013	422.7673122	261.8262799	237.4506938	232.4515408
1368	PRKG2_PKc_E13_90_7	338.2518561	0.532301409	0.379708455	1.401868729	0.16095445	0.359028037	228.4070895	198.3744204	220.8788879	228.0534372	256.3847755	790.4399481	184.3847042	286.2419323	651.1015097
1369	MAPK10_PKc_E5_130_2	606.6637461	0.284430332	0.203018841	1.40100461	0.161212695	0.359284099	615.0105288	553.2644384	528.2508031	593.4383238	537.7562028	557.6930502	807.6050042	615.8538543	651.1015097
1370	SNRK_PKc_E3_556_41	780.9942695	0.266343402	0.19020759	1.400277461	0.161430248	0.35950634	680.7775507	793.4976814	719.8221363	737.4282677	652.9120766	799.4349973	808.8342355	868.4840445	967.7574352
1371	PDK4_PKc_E1_34	417.0957267	-0.397301181	0.283878838	-1.3995449	0.161649644	0.359732358	506.5838171	475.916614	458.9134176	415.3235955	399.7864296	367.6726359	527.3402539	241.7876928	360.5370837
1372	MAP3K1_PKc_E19_132	408.3175214	-0.444140466	0.31747541	-1.398975958	0.161820193	0.359849423	364.3848509	503.2158461	523.2470743	225.5565017	573.6066163	403.6528327	292.5570639	569.2311153	219.4057911
1373	PKN3_PKc_E16_177_26	765.8460446	-0.270168892	0.193253128	-1.39800527	0.162111485	0.360234625	848.7500795	789.8577838	869.9340019	878.0889644	750.6859316	675.7530709	671.1603231	726.4473281	681.9369182
1374	ACVR2A_PKc_E7_146_12	761.5278941	0.283704051	0.20321351	1.396088537	0.162687835	0.360569058	681.6662942	713.4199338	636.903201	883.0828353	850.632539	563.3149559	834.6480941	1048.469502	641.6136917
1375	IKBKB_PKc_E5_70_3	417.60897	0.445788419	0.319249853	1.396362175	0.162605459	0.360569058	347.4987237	293.0117585	265.1976292	517.6979487	379.1452824	644.2703987	279.0355189	357.8024153	674.8210547
1376	TTBK2_PKc_E8_93_9	671.4345087	0.299531057	0.214574111	1.395932883	0.162734707	0.360569058	613.2330417	604.2230051	627.6105617	660.8555808	620.3207915	618.4096322	892.4219681	829.4510537	576.384943
1377	ULK3_PKc_E1_63_4	1244.588473	0.242584448	0.173691804	1.396637278	0.162522674	0.360569058	1017.611352	1138.377981	1062.220153	1397.451537	1274.319244	1451.576064	1368.134505	974.7405193	1516.864901
1378	ARAF_PKc_E12_47	492.5686883	-0.33386775	0.239593295	-1.393477018	0.16347559	0.361685298	583.0157614	543.25472	599.7326438	409.4974128	407.3910627	519.4640911	410.5632746	535.6193732	424.5798551
1379	CAMK1D_PKc_E5_127_8	1021.282358	0.262599654	0.188422015	1.393678196	0.163414803	0.361685298	1023.832557	824.4368112	912.1082879	1210.181378	1079.85791	742.0915587	1391.489901	1191.590468	815.9523473
1380	SGK494_PKc_E9_90_3	402.4652711	-0.371661513	0.266817853	-1.392940945	0.163637649	0.361781499	494.1414076	420.4081753	465.3467832	457.771498	425.8594576	287.8415743	400.7294237	328.5276723	341.5614477
1381	CDK11B_PKc_E17_117_11	529.1102529	-0.36674013	0.263866238	-1.389871371	0.164567941	0.363574791	705.6623698	657.911495	644.0513851	541.0026795	350.899502	241.7419471	606.011061	662.4765932	352.235243
1382	LIMK2_PKc_E9_132_8	515.5794957	0.501506686	0.361520839	1.387213769	0.165376588	0.365093805	352.8311849	354.8900181	333.1053779	187.2701583	611.6297822	1117.634863	349.1017065	472.7328881	861.0194828
1383	MYLK2_PKc_E5_41_3	488.0619182	-0.324329567	0.233864645	-1.386825983	0.165494832	0.365093805	591.0144533	572.3739009	501.802522	429.4728963	513.8559271	440.7574106	374.9155651	549.7146199	418.6499689
1384	OBSCN_PKc2_E104_150_1	494.3023478	0.391096123	0.282134387	1.386205091	0.165684288	0.365227272	376.8272604	396.7488407	505.3766141	668.3463871	446.5006048	339.5631072	640.4295391	614.7696045	460.1591726
1385	PRKD3_PKc_E13_107_3	283.5245344	-0.548381602	0.395702449	-1.385843336	0.165794747	0.365227272	298.617829	434.9677657	310.2311888	373.7080047	199.8932148	130.4282133	409.3340432	256.9671892	137.5733609
1386	NEK8_PKc_E5_156_19	186.3424555	-2.16000573	1.560354414	-1.384304559	0.166265219	0.36599941	351.0536978	333.0506323	248.0419874	0	145.5744064	191.1447954	28.2723213	134.4469682	245.4972905
1387	IRAK2_PKc_E9_196_14	495.3615593	0.478185076	0.345568434	1.383763763	0.166430802	0.366099768	447.038	408.578508	249.4716242	375.3726284	399.7864296	899.5049196	462.1909917	409.846403	806.4645293
1388	MAP3K8_PKc_E4_108_4	508.9603012	0.334806949	0.242661616	1.379727679	0.167670507	0.368561036	413.2657455	475.0066396	472.4949673	603.4260656	385.6635394	495.8520869	665.0141663	529.1138748	540.8056256
1389	AATK_PKc_E5_119_11	411.9673519	-0.558393919	0.406015943	-1.375300477	0.169038309	0.371300129	474.5890497	421.3181497	597.5881886	362.8879512	518.2014318	120.308783	542.0910302	498.754882	171.9667011
1390	PAK4_PKc_E6_134_18	620.3821163	-0.363239632	0.264275688	-1.374472372	0.169295082	0.371596614	720.7710099	754.368782	669.0700294	344.5770912	743.0812984	662.2604971	502.7556267	486.8281348	699.7265769
1391	FGFR2_PKc_E11_122_16	1294.813337	0.197150561	0.143625088	1.372674948	0.169853421	0.372554124	1054.049837	1172.047034	1244.498847	1338.357398	1317.774291	1535.90465	1186.208263	1280.498947	1523.980765
1392	LATS2_PKc_E5_487_68	517.7472066	-0.356877491	0.260812364	-1.368330419	0.171208673	0.374987554	575.9058131	667.0112391	571.1399076	534.344185	425.8594576	420.5185499	577.7387397	593.0846097	294.1223578
1393	TSSK6_PKc_E1_771_7	203.6848965	-0.598579773	0.437450318	-1.368337725	0.171206387	0.374987554	319.947674	292.1017841	246.6123506	116.523654	170.5610583	121.4331641	170.8631592	187.5752056	207.5460186
1394	SRPK3_PKc_E4_88_4	1134.287339	0.251375169	0.183797495	1.367674621	0.171413947	0.375167829	1198.915034	990.9621274	907.1045591	1022.078908	989.6886884	1395.357007	1275.942153	1090.755242	1337.782337
1395	FGR_PKc_E13_161_22	987.4085077	0.347535728	0.254283302	1.366726501	0.171711048	0.375548679	773.2068787	669.7411623	698.3775841	681.6633761	1034.230111	2062.115028	682.2234054	837.0408019	1448.078221
1396	STK3_PKc_E4_41	500.8079641	-0.369453993	0.27042977	-1.366173527	0.171884504	0.375658756	559.9084294	555.0843872	639.7624747	484.4054761	571.433864	315.951103	574.0510456	402.2566548	404.4182419
1397	OBSCN_PKc2_E101_240_47	163.869604	-0.783781299	0.574222603	-1.364943306	0.17227087	0.37623366	216.8534235	182.9048555	266.627266	92.38661142	104.2921121	221.5030865	188.0723982	82.4029805	119.7837022
1398	JAK3_PKc_E15_133_15	525.1231428	-0.372534677	0.273989536	-1.359667535	0.173935156	0.379474288	640.7840914	646.0818278	568.2806339	280.4890815	723.5265274	360.926349	454.8156036	690.6670866	360.5370837
1399	MAK_PKc_E5_80_2	373.3530133	0.505600641	0.371915079	1.359451847	0.174003451	0.379474288	223.0746282	294.8317073	220.1640695	212.2395127	349.8131259	791.5643293	216.3447195	301.4214287	750.7235986
1400	PIM2_PKc_E4_373_24	585.8731093	0.3016138	0.222312368	1.356711741	0.17487282	0.381097839	589.2369662	444.9774842	610.45492	441.9575735	499.733037	652.1410667	720.3295776	531.2823743	782.7449844
1401	SIK1_PKc_E7_124_16	563.6963537	-0.297015556	0.2190693	-1.355806385	0.175160779	0.381452917	708.3286004	596.9432099	594.728915	526.8533786	531.2379458	565.5637182	588.8018219	529.1138748	431.6957186
1402	MAPK9_PKc_E5_139_1	702.9777	0.377465502	0.278601647	1.354857399	0.175462995	0.38169792	582.1270179	616.0526724	563.9917235	1069.520682	841.9415297	330.568058	866.6081095	775.2385665	680.7509409
1403	NEK6_PKc_E8_108_8	860.9599119	0.336662742	0.248520559	1.354667571	0.175523494	0.38169792	606.1230934	719.7897546	721.2517731	1256.79084	588.8158827	1264.928793	779.3326829	878.2422922	933.364095
1404	MAST2_PKc_E15_209_13	942.9877878	-0.244779704	0.180771225	-1.354085557	0.175709083	0.381829354	1126.926807	1030.091027	946.4195715	1191.870518	863.669053	691.4944069	967.4050811	944.3815265	724.6320992
1405	ADCK3_PKc_E8_141_23	414.6614804	-0.463981747	0.343125415	-1.352222038	0.176304296	0.382305904	444.3717694	471.366742	510.3803429	375.3726284	658.3439574	166.4084101	342.9555497	491.1651338	271.58879
1406	DYRK2_PKc_E3_1140_73	350.2890959	-0.398020059	0.294317409	-1.352349695	0.176263474	0.382305904	407.0445408	373.0895062	476.7838778	332.092414	214.016105	377.7920662	419.1678941	240.703443	311.9120165
1407	EPHA2_PKc_E13_210_12	606.5079957	0.298327341	0.220542759	1.352696146	0.176152722	0.382305904	568.7958648	470.4567675	567.5658155	581.7859584	593.1613874	669.006784	680.994174	483.5753856	843.2298241
1408	GSG2_PKc_E1_1371_119	355.3698893	-0.44329989	0.328057143	-1.351288641	0.176602989	0.382410021	283.5091889	494.1161021	484.6468802	233.8796199	482.3510183	205.7617504	229.8662645	565.9783661	218.2198138
1409	MYO3A_PKc_E7_77_9	439.199658	0.379481285	0.280812478	1.351369028	0.17657725	0.382410021	332.3900835	350.340146	483.2172434	407.8327891	456.2779903	381.1652097	442.52329	686.3300876	412.7200827
1410	SPEG_PKc2_E36_604_32	676.9395533	0.414050666	0.306589546	1.350504843	0.176854101	0.382682172	522.5812008	574.1938498	448.1911415	421.1497782	488.8692753	1359.37681	534.715642	632.1176004	1111.260682
1411	BRSK2_PKc_E5_117_9	535.3886572	0.377774199	0.279902466	1.349663703	0.17712388	0.382994301	455.0366918	468.6368187	454.6245071	302.9615005	472.5736328	754.4597513	519.9648657	452.132143	938.108004
1412	FGFR4_PKc_E12_111_3	348.6210114	0.56588823	0.419625135	1.348556563	0.177479441	0.38315911	222.1858847	329.4107347	189.426878	428.6405845	162.9564251	567.8124805	443.7525213	227.6924461	565.7111478
1413	PASK_PKc_E13_126_11	546.8784283	-0.35682448	0.264656812	-1.348253526	0.177576854	0.38315911	590.1257097	630.6122629	577.5732732	544.3319267	383.4907871	754.4597513	604.7818296	362.1394143	474.3908996
1414	TRIB3_PKc_E3_293_37	434.3247565	0.505886541	0.375005957	1.349009346	0.177333964	0.38315911	269.2892922	290.2818353	223.0233431	357.0617685	286.8033082	1160.361346	261.8262799	328.5276723	731.7479626
1415	ABL1_PKc_E8_153_18	562.512253	0.293592269	0.21795598	1.347025527	0.177972011	0.383172824	571.4620954	553.2644384	528.2508031	483.5731643	457.3643664	417.1454065	781.7911456	750.3008224	519.4580351
1416	BMP2K_PKc_E2_119_7	425.0760868	0.380534907	0.282438991	1.347317188	0.177878099	0.383172824	339.5000318	340.3304276	435.3244101	245.5319853	359.5905114	532.9566649	365.0817142	353.4654164	853.9036193
1417	CSNK1G3_PKc_E4_70_2	238.1075662	-0.747379262	0.554981984	-1.346673016	0.178085567	0.383172824	143.9764533	190.1846507	370.9907535	145.6545675	281.3714273	426.1404557	14.75077633	208.1759507	361.723061
1418	EPHA10_PKc_E13_204_12	670.4783654	0.29860601	0.221691153	1.346945991	0.177997628	0.383172824	626.5641948	586.023517	496.7987932	855.6165454	554.0518453	776.9473743	807.6050042	543.2091215	787.4888933
1419	SIK1_PKc_E5_162_19	671.2914231	0.326141214	0.242332643	1.345841032	0.178353789	0.383479501	407.0445408	597.8531843	625.4661065	771.5530521	960.3565319	599.2951527	468.3371485	897.7587876	713.9583039
1420	CDKL1_PKc_E5_201_9	497.3733096	-0.417673624	0.311298761	-1.341713093	0.17968904	0.38568116	495.9188946	618.7825956	624.0364697	624.2338609	474.7463851	226.0006111	653.9510841	458.6376415	300.052244
1421	CDKL2_PKc_E7_66_4	464.3749797	0.375905562	0.280053658	1.342262639	0.179510853	0.38568116	361.7186203	379.459327	408.1613107	689.1541825	293.3215652	485.7326566	692.0572562	387.0771584	482.6927404
1422	DDR2_PKc_E17_235_9	433.4008088	-0.336919766	0.251169756	-1.341402607	0.179789772	0.38568116	553.6872247	436.7877146	561.1324498	386.192682	353.0722544	386.7871154	368.7694083	452.132143	402.0462874
1423	PIM2_PKc_E5_177_23	812.4684993	0.256248903	0.191071665	1.341114093	0.179883412	0.38568116	751.8770338	772.5682701	656.203298	779.0438584	836.5096488	908.4999688	917.0065953	778.4913158	912.0165045
1424	ACVRL1_PKc_E9_131_6	624.5772802	0.351874152	0.263453299	1.335622492	0.181672695	0.38775553	478.1440239	464.9969211	491.7950643	576.7920875	442.1551001	1230.072978	528.5694852	508.5131297	900.156732
1425	ADRBK2_PKc_E11_131_8	719.9582388	0.319485081	0.239254945	1.335333239	0.181767304	0.38775553	574.128326	563.2741569	714.103589	709.129666	410.6501912	1110.888576	913.3189012	525.8611256	958.2696172
1426	FRK_PKc_E4_127_1	401.3347554	-0.508846731	0.380645228	-1.336800498	0.181287767	0.38775553	426.5968986	482.2864348	503.2321588	508.5425187	324.826474	136.0501191	737.5388166	307.9269271	185.0124508
1427	MAP2K5_PKc_E10_69	691.5311656	-0.302457691	0.22622229	-1.336993318	0.181224818	0.38775553	844.3063618	751.6388588	801.3114347	852.2872981	406.3046866	547.5736198	924.3819835	542.1248717	553.8513753
1428	MAP2K5_PKc_E9_40_1	325.4489165	0.491690588	0.367994749	1.336134792	0.18150522	0.38775553	315.5039563	225.6736525	232.3159824	371.2110693	292.235189	367.6726359	210.1985627	355.6339158	558.5952843
1429	MAST4_PKc_E19_102_3	495.1488711	-0.331748424	0.24837915	-1.335653271	0.181662629	0.38775553	562.57466	515.9554878	561.1324498	628.39542	461.7098711	380.0408285	582.6556651	441.2896456	322.5858117
1430	NTRK1_PKc_E13_123_1	770.0647653	0.273832763	0.205034319	1.335545995	0.181697712	0.38775553	626.5641948	655.1815718	704.8109497	842.2995563	917.9878614	771.3254686	930.5281403	663.560843	818.3243018
1431	VRK2_PKc_E7_93_1	1091.947028	0.272790224	0.204333174	1.335026608	0.181867638	0.38775553	868.3024374	1104.708928	998.6013152	1112.800896	784.3635928	1354.879285	1337.403721	1124.366984	1142.096091
1432	EPHA6_PKc_E11_186_1	1296.168771	0.287489115	0.215668229	1.333015602	0.182526684	0.388888905	1026.498787	1335.842427	1089.383253	1682.102177	1205.877546	920.8681614	2079.859463	1080.996994	1244.090134
1433	PAK1_PKc_E13_197_8	1024.331535	-0.242885463	0.18229483	-1.332377132	0.182736293	0.389063802	1199.803777	1063.76008	1097.246255	829.8148791	1114.621948	1045.674469	812.5219296	945.4657763	1110.074705
1434	MAP3K12_PKc_E3_140_1	603.7353001	0.288338245	0.216808792	1.329919525	0.183544788	0.389788532	524.3586879	623.3324676	527.5359847	539.3380558	681.1578569	500.3496115	757.2065184	637.5388491	642.799669
1435	MAP4K3_PKc_E6_48	473.1859326	-0.465095192	0.349564778	-1.330497871	0.183354287	0.389788532	533.2461233	560.5442337	533.254532	676.6695052	428.0322099	147.2939306	601.0941355	575.7366138	202.8021096
1436	MAPK15_PKc_E7_140_25	349.9462562	-0.563362435	0.423647906	-1.32978926	0.183587716	0.389788532	312.8377256	452.2572794	466.0616017	448.6160681	219.4479858	167.5327913	704.3495699	226.6081964	151.8050879
1437	RPS6KA6_PKc_E9_143_7	659.502894	0.278513053	0.209368079	1.330255566	0.183434082	0.389788532	559.9084294	555.9943616	643.3365667	710.7942896	715.9218943	603.7926773	719.1003462	796.9235614	629.7539192
1438	NEK7_PKc_E3_102_5	329.6530998	-0.633925834	0.476907059	-1.329243973	0.183767492	0.3898989	381.2709781	382.1892502	341.6831988	113.1944068	513.8559271	251.8613775	60.23233669	481.4068861	441.1835366
1439	MKNK1_PKc_E9_56	630.2350009	0.327299741	0.246314478	1.328788079	0.183917896	0.389946839	592.7919404	558.7242849	462.4875096	541.8349913	583.3840019	868.0222474	709.2664953	543.2091215	812.3944156
1440	STK11_PKc_E1_146_16	810.8064825	0.263359698	0.198276667	1.328243519	0.184097672	0.390056942	794.5367237	737.9892427	788.4447034	602.5937537	773.4998311	807.3056653	995.6774024	791.5023127	1005.708707
1441	INSR_PKc_E20_130_4	416.5714858	0.42037212	0.31668962	1.327394692	0.184378155	0.390109397	345.7212366	266.6225008	328.8164674	280.4890815	375.8861539	739.8427964	333.1216988	297.0844297	781.5590071
1442	STK4_PKc_E2_41_2	286.4022644	-0.5145089	0.387498231	-1.327770966	0.184253781	0.390109397	297.7290855	352.1600949	318.8090097	166.4623629	284.6305558	393.5334023	103.2554343	349.1284174	311.9120165
1443	PDIK1L_PKc_E3_708_65	479.4114148	-0.386849581	0.291821443	-1.325637955	0.184959648	0.391068528	479.0327674	515.0455134	549.6953553	528.5180023	576.8657448	407.0259761	462.1909917	575.7366138	220.5917683
1444	EIF2AK2_PKc_E16_54_1	597.9671515	-0.358015443	0.270664338	-1.322728533	0.185925671	0.392566936	604.3456064	725.249601	666.2107557	532.6795613	345.4676212	844.4102433	508.9017835	374.0661615	780.3730299
1445	SBK1_PKc_E4_522_84	695.3413335	-0.401542319	0.303552028	-1.322812178	0.185897847	0.392566936	862.9699761	768.0183981	704.8109497	303.7938123	595.3341397	1059.167043	422.8555882	575.7366138	965.3854807
1446	FES_PKc_E13_27	1263.425193	0.241317266	0.182695374	1.320872339	0.186543934	0.39332795	1099.375757	1064.670054	1018.616231	1049.545198	1441.621174	1870.970233	1095.245143	1231.707709	1499.075243
1447	TRPM6_PKc_E36_206_12	322.7429291	-0.4482397	0.339304039	-1.321056188	0.18648263	0.39332795	373.2722863	391.2889943	301.6533679	507.7102069	243.3482615	312.5779596	236.0124213	261.3041882	277.5186763
1448	ADCK1_PKc_E5_159_11	337.5348838	0.497221178	0.376740037	1.319799142	0.186902088	0.393651867	256.8468827	242.0531918	219.4492511	427.8082727	156.4381681	592.5488658	374.9155651	210.3444502	557.409307
1449	FLT4_PKc_E20_89_4	145.3987085	0.837287875	0.634668284	1.319252744	0.187084631	0.393651867	75.5432008	123.7565191	91.49675615	124.8467722	187.9430769	179.9009839	239.7001154	194.0807041	91.32024817
1450	HCK_PKc_E11_154_1	421.2719576	-0.417921929	0.316746122	-1.319422402	0.187027937	0.393651867	483.4764851	464.0869467	430.3206813	243.8673617	405.2183104	631.902206	229.8662645	339.3701697	563.3391933
1451	NEK11_PKc_E8_150	603.4837545	0.352252003	0.267435087	1.317149545	0.187788503	0.394860594	535.0236103	465.9068955	446.7615047	518.5302605	560.5701023	912.9974934	489.2340817	483.5753856	1018.754457
1452	TLK1_PKc_E14_72_3	622.2326113	0.321162469	0.243933512	1.31659839	0.187973279	0.39497691	471.9228191	596.0332355	520.3878006	808.1747719	727.8720321	498.1008492	658.8680095	582.2421122	736.4918716
1453	CDK13_PKc_E5_171	191.5074748	0.667149344	0.506957346	1.315987132	0.188178362	0.395135707	82.65314911	187.4547275	180.1342387	195.5932764	180.3384438	196.7667012	249.5339663	286.2419323	164.8508376
1454	MAPK8_PKc_E3_130_3	835.5590399	0.31759719	0.241414693	1.315566943	0.188319435	0.395159969	674.5563459	624.242442	706.955405	519.3625723	959.2701557	1404.352056	649.0341586	778.4913158	1203.766908
1455	DSTYK_PKc_E8_155_7	544.6493976	0.449295395	0.342035434	1.313593125	0.188983164	0.39628016	292.3966243	353.0700693	389.5760321	287.9798878	338.9493642	1250.311838	229.8662645	369.7291625	1389.965336
1456	DMPK_PKc_E3_96_8	284.9453461	-0.472800098	0.36032666	-1.312142982	0.189471896	0.39681043	393.7133877	364.8997365	338.1091067	313.7815541	115.1558737	228.2493734	322.0586166	215.7656989	272.7747673
1457	EIF2AK2_PKc_E11_123_3	516.2624587	-0.287868717	0.219400251	-1.312071047	0.189496164	0.39681043	587.4594791	581.473645	622.6068329	523.5241314	431.2913384	429.5135991	517.506403	460.806141	492.1805583
1458	EIF2AK2_PKc_E13_181_3	494.5426837	0.360129911	0.274886286	1.310105048	0.190160301	0.397928037	455.0366918	464.0869467	399.5834898	742.4221386	330.2583549	333.9412014	671.1603231	606.0956066	448.2994001
1459	DYRK3_PKc_E3_1140_115	396.7682005	0.43106683	0.329332905	1.30890908	0.19056515	0.398501901	292.3966243	338.5104788	228.7418904	811.5040192	279.198675	404.7772138	553.1541125	382.7401594	279.8906308
1460	FLT1_PKc_E21_157_4	284.1622288	-0.47718524	0.365079934	-1.307070576	0.191188743	0.399532093	331.50134	305.7514002	356.6943853	207.2456418	298.753446	294.5878612	162.2585397	196.2492036	404.4182419
1461	DAPK3_PKc_E5_49	346.2436932	-0.382838995	0.293020042	-1.306528363	0.19137294	0.399643286	341.2775189	373.9994806	426.0317708	303.7938123	437.8095954	335.0655826	206.5108686	376.234661	315.4699482
1462	RPS6KA5_PKc_E5_108_3	365.4145729	0.407411151	0.312204503	1.304949631	0.19191	0.400490704	251.5144215	350.340146	277.3495421	494.3932179	519.287808	232.7468979	389.6663414	415.2676517	358.1651292
1463	RPS6KA3_PKc_E3_42_4	1093.94973	-0.219305604	0.168277564	-1.303237332	0.192493749	0.401434331	1238.908493	1184.786676	1313.836233	1142.764121	854.9780437	871.3953909	1255.04522	1039.795504	944.0378902
1464	ALK_PKc_E21_91_12	470.801688	-0.423227056	0.325134959	-1.301696555	0.193020138	0.4020335	634.5628867	588.7534402	466.0616017	216.4010718	450.8461094	602.6682961	436.3771332	371.897662	469.6469906
1465	IGF1R_PKc_E21_82	605.4711062	0.328531242	0.252475548	1.301239841	0.193176372	0.4020335	543.9110457	454.9872027	433.1799549	897.2321361	592.0750112	713.9820299	494.1510071	508.5131297	811.2084383
1466	LATS2_PKc_E7_107_3	488.9586404	0.335670225	0.25793602	1.301370101	0.193131803	0.4020335	410.5995149	476.8265884	488.9357907	329.5954786	317.2218409	556.568669	545.7787243	415.2676517	859.8335055
1467	DYRK4_PKc_E6_141_7	1127.605788	0.222311576	0.171001358	1.300057371	0.193581307	0.402601613	998.058994	1143.837827	899.956375	1060.365252	1393.820623	1128.878674	1253.815988	1089.670992	1180.047363
1468	CDK18_PKc_E9_124_19	642.7284734	-0.382852014	0.295252674	-1.296692794	0.19473691	0.404419096	645.2278091	768.9283725	611.8845568	1101.980842	469.3145043	377.7920662	1035.012806	417.4361512	356.979152
1469	MAST4_PKc_E14_41_1	634.0862763	0.291606859	0.2249435	1.296356014	0.194852859	0.404419096	585.681992	475.0066396	508.9507061	927.1953614	714.8355181	590.3001035	591.2602846	637.5388491	676.0070319
1470	STK32B_PKc_E2_45_2	660.2839494	-0.404574958	0.311918885	-1.297051822	0.194613357	0.404419096	528.8024056	682.480804	977.8715814	745.7513859	916.9014852	375.5433039	620.7618373	672.2348409	422.2079007
1471	GSG2_PKc_E1_1371_11	164.5265361	-0.80802692	0.624276971	-1.294340425	0.195547859	0.405585668	167.0837853	193.8245483	207.2973382	263.8428452	222.7071143	57.34343862	104.4846657	192.9964543	71.15863494
1472	RET_PKc_E12_118_2	381.8085517	-0.369981717	0.286103519	-1.293174299	0.195950783	0.40614527	545.6885328	468.6368187	404.5872186	260.513598	396.5273011	214.7567996	357.7063261	526.9453753	260.9149948
1473	MAPK14_PKc_E4_112_4	545.8719349	-0.309509855	0.239997722	-1.289636639	0.197176848	0.408409072	565.2408907	782.5779886	574.7139996	496.8901533	587.7295065	341.8118695	642.8880018	523.6926261	397.3023784
1474	BMPR1A_PKc_E11_176_18	555.8534926	0.37516639	0.291006508	1.28920275	0.197327609	0.408444054	396.3796183	457.7171259	440.328139	821.491761	310.7035839	803.9325219	662.5557036	409.846403	699.7265769
1475	BMP2K_PKc_E6_82_7	268.6271066	-0.487924495	0.378688694	-1.288458048	0.197586563	0.408702783	267.5118052	357.6199413	377.4241191	119.0205895	368.2815207	191.1447954	159.8000769	273.2309353	303.6101757
1476	TRIO_PKc_E57_399_42	307.9894174	-0.520080692	0.403837997	-1.287844868	0.19779997	0.408867012	407.0445408	237.5033198	250.901261	532.6795613	398.7000534	160.7865044	467.1079172	247.2089415	69.97265769
1477	ROR2_PKc_E9_852_36	536.7447316	-0.296280056	0.230309417	-1.286443516	0.19828832	0.40959896	676.333833	585.1135426	561.8472683	618.4076782	534.4970743	340.6874883	574.0510456	563.8098666	375.9547879
1478	CAMK2D_PKc_E4_55_2	936.873848	0.289663816	0.225303822	1.285658686	0.198562206	0.409610067	774.0956223	791.6777326	761.2816039	1563.081588	868.0145577	656.6385913	1384.114512	936.7917783	696.1686452
1479	PIM1_PKc_E4_367_38	437.4702314	-0.383985803	0.298587531	-1.286007498	0.198440445	0.409610067	391.9359006	515.0455134	483.2172434	561.8104748	618.1480392	257.4832832	367.5401769	471.6486384	270.4028128
1480	MAP3K12_PKc_E5_159	383.1988161	-0.435428695	0.338868221	-1.284949924	0.198809784	0.409843682	529.6911491	495.9360509	344.5424724	242.202738	375.8861539	392.4090212	233.5539586	319.8536743	514.7141261
1481	JAK1_PKc2_E24_111_9	360.0275251	0.452492769	0.352381167	1.284100317	0.199106857	0.410072913	317.2814433	280.2721168	325.9571938	394.5158001	320.4809694	167.5327913	714.1834207	504.1761307	215.8478593
1482	PDPK1_PKc_E2_48_4	366.5835276	-0.463510854	0.361076876	-1.283690217	0.199250369	0.410072913	404.3783101	401.2987127	426.7465892	679.1664407	215.1024811	191.1447954	469.5663799	296.00018	215.8478593
1483	TRIB3_PKc_E3_293_48	240.1151818	0.585446173	0.456139933	1.283479325	0.199324198	0.410072913	155.5301193	188.3647019	185.8527859	352.9002094	145.5744064	178.7766028	580.1972024	199.5019528	174.3386556
1484	DCLK3_PKc_E3_133_3	710.5832124	0.255688557	0.199660006	1.280619801	0.200327242	0.411581423	655.8927316	674.2910343	563.9917235	764.0622458	863.669053	622.9071568	796.5419219	709.0993322	744.7937124
1485	NEK5_PKc_E5_98	608.3094715	-0.310520565	0.242469468	-1.280658421	0.20031367	0.411581423	576.7945567	732.5293963	686.2256711	706.6327306	611.6297822	538.5785706	389.6663414	664.6450927	568.0831023
1486	RAF1_PKc_E12_177_12	727.8301029	-0.307625015	0.240637397	-1.278375757	0.201116968	0.412648498	650.5602704	732.5293963	676.9330319	517.6979487	1072.253277	1179.475826	431.4602077	551.8831194	737.6778489
1487	TBCK_PKc_E2_73	440.4072751	0.42612036	0.333329615	1.278375341	0.201117114	0.412648498	241.7382425	353.9800437	310.9460072	655.0293981	526.8924412	568.9368617	683.4526367	239.6191933	383.0706514
1488	EPHA7_PKc_E11_186_8	1596.702578	0.22807287	0.178549338	1.27736609	0.201473031	0.412916149	1253.12839	1333.112504	1685.541805	2007.536097	1606.750351	1418.969011	2023.31482	1429.041162	1612.929059
1489	MAPKAPK2_PKc_E5_127_3	921.4984189	0.333538186	0.261140202	1.27723799	0.201518239	0.412916149	816.7553121	764.3785005	671.929303	554.3196685	1022.279973	1359.37681	630.5956882	961.7295224	1512.120992
1490	PTK7_PKc_E18_152_17	515.3339033	-0.369467162	0.289454444	-1.276425941	0.201804991	0.413226193	527.0249185	661.5513927	566.8509971	199.7548355	755.0314363	492.4789435	326.975542	650.5498461	457.7872181
1491	HIPK1_PKc_E6_177_4	1072.167689	-0.277370082	0.217841825	-1.273263669	0.202924494	0.415239861	1111.818167	1172.047034	1198.035651	1434.905568	925.5924946	767.9523251	1357.071423	1045.216753	636.8697827
1492	PTK2B_PKc_E25_90_3	574.4717252	-0.337890669	0.265496289	-1.272675677	0.203133152	0.415388235	535.9123539	636.0721093	679.0774871	517.6979487	411.7365674	862.4003417	299.9324521	544.2933712	683.1228954
1493	ADCK4_PKc_E10_94_6	336.4482025	0.378981621	0.298045721	1.271555319	0.203531161	0.415441365	347.4987237	351.2501205	265.1976292	240.5381144	313.9627124	260.8564267	381.0617219	396.8354061	470.8329679
1494	AXL_PKc_E15_93_5	767.01978	-0.254415704	0.200123131	-1.271295835	0.203623423	0.415441365	949.1780994	1008.251641	790.5891586	679.9987525	592.0750112	585.8025789	662.5557036	867.3997947	767.3272801
1495	CDC42BPG_PKc_E5_149_5	460.076162	0.367249842	0.288818345	1.271559953	0.203529513	0.415441365	388.3809264	498.6659741	416.7391315	335.4216613	292.235189	486.8570377	720.3295776	405.509404	596.5465563
1496	PDK2_PKc_E4_185_26	73.02279178	-1.518576375	1.194722982	-1.271069861	0.203703796	0.415441365	119.9803777	106.4670054	90.06711934	52.43564432	86.91009339	17.99009839	28.2723213	142.0367164	13.04574974
1497	TYK2_PKc_E17_155_3	217.5774957	0.587817329	0.46260953	1.270655468	0.203851245	0.41546436	135.9777614	148.3258281	117.2302188	426.1436491	189.0294531	269.8514759	339.2678556	110.5934738	221.7777456
1498	DMPK_PKc_E4_149_4	464.506247	0.398983849	0.314434239	1.268894414	0.204478725	0.416465013	303.9502903	316.671093	449.6207783	762.3976221	416.0820721	390.1602589	803.9173101	340.4544194	397.3023784
1499	RPS6KA4_PKc_E3_219_13	637.2393241	0.252692587	0.199480179	1.266755367	0.205242776	0.417742301	557.2421988	515.9554878	476.7838778	798.1870302	821.3003825	712.8576488	631.8249196	688.4985871	532.5037848
1500	PRKD1_PKc_E16_268_7	521.3890179	-0.393713474	0.310985718	-1.266017865	0.205506686	0.4180006	731.4359324	544.1646944	487.5061539	491.8962824	796.3137306	211.3836561	382.2909533	704.7623332	342.747425
1501	PIM2_PKc_E2_81	763.5725557	0.271689967	0.214735205	1.265232532	0.205787984	0.418293896	587.4594791	733.4393707	704.0961313	898.0644479	798.486483	667.8824028	1011.65741	791.5023127	679.5649637
1502	ADCK4_PKc_E12_108_1	421.6999806	0.372277952	0.294350505	1.26474372	0.205963212	0.418371345	352.8311849	384.009199	407.4464922	436.1313908	439.9823478	237.2444225	682.2234054	464.0588902	391.3724922
1503	MAP3K3_PKc_E14_132	591.6979102	-0.317199223	0.250970397	-1.26389099	0.206269156	0.418714036	766.985674	600.5831075	686.2256711	402.0066064	690.9352424	485.7326566	492.9217758	711.2678317	488.6226266
1504	INSR_PKc_E19_160_7	512.7357668	0.362904133	0.287334447	1.263002527	0.206588271	0.419082989	379.4934911	398.5687895	393.1501241	714.1235369	551.879093	538.5785706	898.5681249	402.2566548	338.003516
1505	BRSK1_PKc_E1_43_4	771.9793841	0.3207788	0.254281103	1.261512538	0.207124246	0.41924028	577.6833002	759.8286284	653.3440244	1002.935737	586.6431304	787.0668047	1154.248248	841.3778009	584.6867838
1506	CDK6_PKc_E7_136_3	704.3006167	-0.269872035	0.214090275	-1.260552514	0.207470117	0.41924028	855.8600278	695.2204457	716.9628627	632.5569791	659.4303336	872.519772	607.2402923	528.029625	770.8852119
1507	MET_PKc_E15_28	913.6309797	-0.298094083	0.236489399	-1.260496602	0.207490273	0.41924028	968.7304573	1029.181052	849.204268	594.2706356	1066.821396	1258.182506	501.5263953	1008.352261	946.4098447
1508	PRKCD_PKc_E12_42_4	801.1312196	0.229900863	0.182136631	1.262243968	0.206861012	0.41924028	663.8914235	816.2470416	720.5369547	825.6533201	841.9415297	765.7035628	882.5881172	871.7367937	821.8822336
1509	RPS6KA6_PKc2_E17_159_6	430.9463774	0.367068507	0.291043579	1.261214933	0.20723142	0.41924028	392.8246441	381.2792758	295.9348207	399.509671	555.1382215	445.2549352	320.8293852	478.1541368	609.592306
1510	TSSK4_PKc_E3_394_12	985.5152198	0.202677144	0.160613512	1.261893482	0.206987118	0.41924028	815.8665686	865.3856595	877.7970043	1047.048263	1125.485709	1186.222113	902.255819	958.4767732	1091.099069
1511	DDR2_PKc_E15_128_5	668.1768132	0.263822684	0.209447837	1.259610451	0.207809923	0.419608257	567.9071213	668.8311879	533.9693504	738.2605795	811.522997	580.1806731	754.7480557	654.886845	703.2845087
1512	CDC42BPB_PKc_E2_92_2	823.9472484	0.408751568	0.324762631	1.258616383	0.208168927	0.419766281	469.2565885	550.5345152	619.7475593	1652.971264	1083.117039	435.1355049	1396.406826	798.0078112	410.3481282
1513	PIM2_PKc_E6_89_18	340.2672938	0.421655548	0.33502146	1.258592653	0.208177502	0.419766281	308.394008	249.3329871	228.027072	381.1988111	267.2485372	527.3347591	275.3478249	302.5056784	523.0159668
1514	PRKD3_PKc_E15_99	231.132912	0.561181752	0.446001375	1.258251172	0.208300934	0.419766281	174.1937336	185.6347787	193.7157884	304.6261241	211.8433526	98.94554116	433.9186704	310.0954266	167.2227921
1515	PRKD2_PKc_E17_83_1	443.7361422	0.35000824	0.278615621	1.256240549	0.209028769	0.420954967	470.145332	303.021477	397.4390345	561.8104748	456.2779903	318.1998653	553.1541125	364.3079138	569.2690795
1516	MAP2K7_PKc_E10_143_8	400.6625374	-0.372942791	0.297511149	-1.253542235	0.210008439	0.421827123	422.1531809	482.2864348	481.7876066	312.1169305	524.7196888	245.1150906	372.4571024	526.9453753	238.3814271
1517	MERTK_PKc_E13_81_4	568.7145818	0.298294737	0.237845468	1.254153547	0.2097862	0.421827123	496.8076382	478.6465372	451.7652335	614.2461192	799.5728591	478.9863697	751.0603616	618.0223537	429.3237641
1518	NUAK1_PKc_E5_120_6	418.2197453	-0.351338127	0.280365224	-1.253144458	0.210153139	0.421827123	436.3730775	596.0332355	458.9134176	237.2088672	602.9387729	261.9808078	338.0386243	468.3958892	364.0950154
1519	PDK4_PKc_E4_185_8	721.0281123	-0.242571912	0.193533265	-1.253386138	0.210065214	0.421827123	734.9909066	775.2981933	750.5593278	711.6266015	846.2870343	748.8378456	534.715642	689.5828368	697.3546224
1520	PRKCB_PKc_E7_135_4	715.1333691	-0.288245036	0.22984739	-1.254071392	0.209816057	0.421827123	705.6623698	883.5851476	844.2005392	426.9759609	629.0118009	853.4052925	404.4171178	883.6635409	805.2785521
1521	PDK4_PKc_E3_72_2	664.5864619	0.354248589	0.282859256	1.252384647	0.210429738	0.422104623	602.5681193	424.0480729	486.7913355	453.6099389	853.8916675	1130.003055	517.506403	611.5168553	901.3427093
1522	GRK6_PKc_E9_191_22	422.780431	-0.348480757	0.278629187	-1.250697244	0.211044956	0.423060553	461.2578966	516.8654622	487.5061539	249.6935444	370.4542731	543.0760952	347.8724752	336.1174205	492.1805583
1523	CLK2_PKc_E6_117_1	401.1867663	-0.402008388	0.321605953	-1.250002943	0.211298472	0.423290636	384.8259523	497.7559997	553.2694474	377.037252	358.5041352	308.080435	456.0448349	464.0588902	211.1039503
1524	BMPR2_PKc_E6_231_14	440.0449818	-0.389721977	0.312444644	-1.247331279	0.212276053	0.424353564	467.4791014	544.1646944	458.9134176	561.8104748	365.0223922	305.8316727	715.4126521	267.8096866	273.9607445
1525	MASTL_PKc1_E4_89_3	501.4680046	-0.276563065	0.221621626	-1.24790649	0.212065304	0.424353564	618.565503	505.0357949	604.0215543	453.6099389	447.5869809	462.1206524	468.3371485	475.9856374	477.9488314
1526	PTK2B_PKc_E22_101_1	760.2862054	0.333504738	0.267387989	1.247268957	0.212298896	0.424353564	521.6924573	629.7022885	724.1110467	1089.496165	758.2905648	601.543915	1168.999024	818.6085563	530.1318303
1527	SYK_PKc_E14_58_3	411.6916157	-0.363241106	0.291284286	-1.247032961	0.212385412	0.424353564	595.458171	420.4081753	359.5536589	397.0127355	347.6403735	520.5884722	442.52329	335.0331707	287.0064943
1528	JAK1_PKc_E16_136_9	1386.963481	-0.239884596	0.192721955	-1.24471857	0.213235217	0.425772675	1130.481781	1711.661856	1648.371248	1609.691049	1432.930165	1119.883625	1213.251353	1540.718885	1075.681365
1529	MST1R_PKc_E15_81_3	606.83893	0.279988015	0.225469809	1.241798254	0.214311007	0.427610411	478.1440239	506.8557438	578.2880916	729.9374614	448.6733571	797.186235	657.6387781	524.7768758	740.0498034
1530	ULK1_PKc_E1_75_8	304.8743984	-0.439360865	0.353906608	-1.24145991	0.214435899	0.427610411	465.7016143	348.5201972	335.2498331	285.4829524	128.1923877	264.2295701	344.1847811	157.2162128	415.0920372
1531	MAP2K2_PKc_E8_65	535.5383585	-0.338357278	0.272867377	-1.240006342	0.214973049	0.428401549	660.3364493	626.9723653	533.9693504	339.5832203	551.879093	594.7976281	335.5801616	503.0918809	673.6350774
1532	SCYL2_PKc_E6_222_9	477.7580722	-0.457470756	0.369263724	-1.238872725	0.215392636	0.428957528	535.0236103	580.5636706	545.4064449	764.0622458	419.3412006	184.3985085	312.2247657	651.6340958	307.1681075
1533	CAMK1_PKc_E2_38	342.2941096	-0.469958643	0.379773443	-1.237471054	0.215912254	0.429711864	479.0327674	382.1892502	363.8425694	242.202738	544.2744598	121.4331641	249.5339663	446.7108943	251.4271768
1534	HCK_PKc_E10_77_2	1366.623145	0.183019443	0.148082949	1.235925163	0.216486383	0.430193606	1256.683364	1121.088467	1412.481173	1314.220355	1397.079751	1511.168265	1424.679147	1461.568654	1400.639131
1535	LRRK2_PKc_E39_101_2	229.552904	-0.544776786	0.440649517	-1.236304059	0.216345563	0.430193606	248.8481909	320.3109907	213.0158854	100.7097296	399.7864296	139.4232625	114.3185166	397.9196558	131.6434746
1536	STK19_PKc_E4_108_2	652.1055862	-0.367380116	0.297309933	-1.235680598	0.216577312	0.430193606	666.5576541	737.0792683	717.6776811	789.0316002	354.1586305	880.3904401	842.0234823	458.6376415	423.3938779
1537	SGK494_PKc_E6_105_2	958.3628083	-0.216244543	0.175109629	-1.234909497	0.216864189	0.430483175	1060.271042	955.4731256	905.6749222	1208.516755	987.5159361	945.6045467	1121.059001	743.795324	697.3546224
1538	AMHR2_PKc_E11_108_5	329.5877204	-0.487199174	0.395046164	-1.233271497	0.217474488	0.431413956	389.26967	404.028636	346.6869276	133.1698903	444.3278524	291.2147177	119.235442	418.520401	419.8359462
1539	NEK10_PKc_E19_54	405.4874503	0.335279815	0.272876217	1.228688302	0.219188694	0.434531972	350.1649543	359.4398901	312.3756441	544.3319267	463.8826234	291.2147177	452.3571409	564.8941163	310.7260392
1540	BRSK2_PKc_E3_86_2	447.3540584	-0.38749	0.315567239	-1.227915803	0.219478576	0.434824115	685.2212684	525.0552319	484.6468802	336.2539731	455.1916141	229.3737545	625.6787628	273.2309353	411.5341054
1541	MAP3K5_PKc_E17_137_11	419.3766309	0.412092996	0.336111899	1.226058932	0.220176499	0.435923749	258.6243698	312.121221	272.3458132	629.2277318	299.8398222	788.1911858	562.9879633	240.703443	410.3481282
1542	MAST4_PKc_E15_209_16	474.3573128	-0.430323089	0.351366494	-1.224712934	0.220683399	0.436361018	437.2618211	591.4833635	471.7801489	835.6410618	353.0722544	236.1200414	725.246503	434.7841471	183.8264736
1543	STK24_PKc_E6_186_15	501.8194397	-0.353301166	0.288441733	-1.224861475	0.220627418	0.436361018	639.0066044	471.366742	543.2619897	312.9492423	649.6529481	594.7976281	424.0848195	416.3519015	464.9030816
1544	MAP2K3_PKc_E9_78_2	604.9951539	-0.282682422	0.231207827	-1.222633445	0.221468175	0.437629146	740.3233678	730.7094475	623.3216513	581.7859584	447.5869809	600.4195338	547.0079557	673.3190907	500.4823991
1545	FLT3_PKc_E18_83_1	783.3169409	-0.242478201	0.198666715	-1.22052756	0.222264949	0.438635419	873.6348986	823.5268368	806.3151636	950.5000922	859.3235484	582.4294354	853.0865645	732.9528266	568.0831023
1546	PRKAA2_PKc_E3_94_7	761.1841688	-0.232664031	0.190583804	-1.22079645	0.222163098	0.438635419	874.5236421	822.6168624	691.9442184	916.3753078	816.9548778	698.2406938	649.0341586	778.4913158	602.4764425
1547	CAMK1D_PKc_E4_139_1	513.2104564	0.275195421	0.225567375	1.220014291	0.222459457	0.438735491	492.3639205	425.8680217	373.8500271	605.0906892	531.2379458	631.902206	538.4033361	503.0918809	517.0860806
1548	PLK3_PKc_E2_108_3	763.7960449	0.266166953	0.218338143	1.219058425	0.222822018	0.438891177	531.4686362	734.3493451	777.0076089	522.6918195	770.2407026	1073.783998	755.977287	648.3813466	1060.263661
1549	ROCK1_PKc_E4_138_9	572.5357721	0.296830649	0.243499759	1.219018247	0.222837267	0.438891177	428.3743857	454.0772283	431.7503181	823.1563846	636.6164341	752.210989	470.7956113	700.4253342	455.4152636
1550	STK3_PKc_E7_165_7	759.5040459	0.282187689	0.231554058	1.218668726	0.222969953	0.438891177	583.0157614	669.7411623	636.903201	708.2973542	601.8523967	1222.20231	640.4295391	644.0443476	1129.050341
1551	MAP4K5_PKc_E6_56	1426.993084	0.203065453	0.166698416	1.218160661	0.223162926	0.438987805	1397.104843	1328.562632	1100.820347	1362.49444	1581.7637	1667.457245	1698.797741	1357.480679	1348.456132
1552	PKN3_PKc_E18_77_5	591.4945746	-0.293467479	0.241083726	-1.217284486	0.223495995	0.439359717	638.1178608	705.2301641	672.6441214	759.0683749	424.7730814	465.4937959	594.9479787	537.7878727	525.3879213
1553	MAP3K14_PKc_E6_114_1	756.6738678	0.23022058	0.189327807	1.21598926	0.223989013	0.440045383	665.6689105	686.1207016	684.7960343	758.2360631	764.8088218	857.9028171	878.9004231	729.7000773	783.9309616
1554	DSTYK_PKc_E10_114_7	355.4524839	-0.395621651	0.325455351	-1.215594241	0.224139529	0.440057724	387.4921829	357.6199413	456.7689624	273.830587	461.7098711	283.3440497	210.1985627	484.6596353	283.4485625
1555	ROS1_PKc_E41_135_2	248.8356693	-0.699624037	0.576648859	-1.213258338	0.225031066	0.441523976	274.6217535	279.3621424	191.5713332	50.77102069	280.2850512	453.1256033	50.3984858	265.6411871	393.7444467
1556	NIM1K_PKc_E2_82_4	472.6368337	0.29763875	0.245808144	1.21085797	0.225949843	0.44297019	393.7133877	320.3109907	444.6170494	418.6528427	434.5504669	780.3205178	452.3571409	354.5496661	654.6594415
1557	PSKH2_PKc_E2_667_27	402.9212907	-0.438864093	0.362525482	-1.210574471	0.226058533	0.44297019	353.7199284	396.7488407	484.6468802	483.5731643	712.6627658	195.64232	279.0355189	488.9966343	231.2655636
1558	EPHA6_PKc_E15_150_1	846.8035395	0.314403371	0.260022287	1.209140088	0.22660903	0.443763897	569.6846083	706.1401385	710.529497	1315.884979	913.6423567	731.9721283	1285.776004	884.7477906	502.8543536
1559	MAP4K1_PKc_E5_56_2	433.3733163	-0.35244146	0.29175407	-1.208008715	0.22704391	0.443783979	429.2631292	453.1672538	528.9656215	230.5503726	501.9057893	573.4343862	223.7201077	519.3556271	439.9975594
1560	STYK1_PKc_E6_182_18	226.1363264	-0.486089565	0.402399289	-1.207978192	0.227055651	0.443783979	282.6204453	250.2429615	303.7978232	138.1637612	224.8798666	232.7468979	174.5508533	226.6081964	201.6161323
1561	TXK_PKc_E10_161_16	823.7090625	0.23222782	0.192143934	1.208613851	0.226811232	0.443783979	755.432008	734.3493451	838.4819919	747.4160095	857.150796	736.4696529	1035.012806	896.6745378	812.3944156
1562	MST1R_PKc_E15_81_6	172.0853812	-0.644339666	0.533675583	-1.207362088	0.227292729	0.443962943	236.4057813	232.0434734	241.6086217	62.42338609	170.5610583	132.6769756	114.3185166	158.3004625	200.4301551
1563	PRKACG_PKc_E1_948_1	330.5087853	-0.441075726	0.365736839	-1.205992067	0.227820549	0.44470921	325.2801352	444.9774842	387.4315768	186.4378465	184.6839484	543.0760952	184.3847042	332.8646712	385.4426059
1564	CSNK1A1_PKc_E5_84_1	925.62323	0.250812781	0.20832234	1.203964881	0.228603153	0.445688902	812.3115944	732.5293963	753.4186014	1039.557456	888.6557049	1307.655277	672.3895545	922.6965317	1201.394953
1565	NTRK1_PKc_E17_144	628.4595891	-0.328596831	0.272935628	-1.203935277	0.228614596	0.445688902	855.8600278	644.261879	689.7997632	488.5670352	775.6725835	315.951103	645.3464645	870.652544	370.0249017
1566	AXL_PKc_E16_122_7	413.7361667	-0.425284598	0.353667071	-1.202499845	0.229169926	0.446201305	411.4882584	492.2961533	346.6869276	321.2723604	588.8158827	505.9715173	121.6939047	458.6376415	476.7628541
1567	FLT3_PKc_E17_154_5	1623.176626	0.173961827	0.144628551	1.202818024	0.229046749	0.446201305	1528.638887	1397.720687	1502.548292	2099.922708	1523.099387	1505.546359	2009.793275	1524.455139	1516.864901
1568	CDC42BPA_PKc_E2_92_2	417.1337888	0.370509151	0.30889667	1.199459842	0.230349191	0.446219289	337.7225447	406.7585592	435.3244101	347.9063385	412.8229436	258.6076644	706.8080326	376.234661	472.0189451
1569	MAP2K6_PKc_E5_120_1	1012.862427	0.232859438	0.194043699	1.200036071	0.230125332	0.446219289	1053.161093	906.3345077	762.7112407	946.3385332	1111.362819	1134.50058	1162.852868	886.9162901	1151.583909
1570	MINK1_PKc_E5_111_5	428.089001	-0.391986991	0.326257294	-1.201465834	0.229570552	0.446219289	632.7853996	464.0869467	488.2209723	219.730319	249.8665185	576.8075297	374.9155651	408.7621533	437.6256049
1571	MYLK3_PKc_E6_94	958.2134157	0.216850339	0.180731993	1.199844784	0.230199628	0.446219289	969.6192008	954.5631512	803.45589	821.491761	1024.452726	887.136727	1186.208263	973.6562696	1003.336753
1572	STKLD1_PKc_E2_87	676.6382011	0.242448021	0.20210342	1.199623547	0.230285577	0.446219289	575.9058131	549.6245408	546.8360817	787.3669766	847.3734105	799.4349973	704.3495699	564.8941163	713.9583039
1573	TNK1_PKc_E5_156_5	477.5785676	-0.291082167	0.242279163	-1.201432941	0.229583305	0.446219289	551.020994	530.5150783	511.0951613	531.8472495	505.1649178	356.4288244	400.7294237	524.7768758	386.6285832
1574	TRIB3_PKc_E3_293_33	661.3992094	0.253240642	0.210972032	1.200351722	0.23000277	0.446219289	525.2474314	586.9334914	681.2219423	487.7347233	567.0883593	887.136727	538.4033361	637.5388491	1041.288025
1575	ZAK_PKc_E5_66_2	881.5155356	0.219897134	0.183160743	1.200569132	0.229918381	0.446219289	874.5236421	688.8506248	774.1483353	1240.144604	821.3003825	810.6788088	1007.969716	771.9858173	944.0378902
1576	MYLK2_PKc_E8_142_4	352.4665414	-0.409692658	0.342141659	-1.197435762	0.231136752	0.447177063	375.0497734	435.8777401	328.101649	188.9347819	424.7730814	508.2202796	195.4477864	422.8573999	292.9363805
1577	SGK3_PKc_E11_113_3	1084.28728	0.185636819	0.155023044	1.197478861	0.231119962	0.447177063	1126.926807	983.6823321	1044.349693	1149.422616	862.5826769	1005.196748	1280.859078	1137.377981	1168.18759
1578	YES1_PKc_E8_180_6	606.4850265	0.295316312	0.246774473	1.19670527	0.231421452	0.447444139	550.1322505	447.7074074	455.3393255	548.4934858	823.4731348	803.9325219	451.1279095	719.9418296	658.2173732
1579	ADCK3_PKc_E11_142_6	863.9691131	0.217379812	0.182128867	1.193549471	0.232654249	0.449542821	625.6754513	909.0644309	899.2415566	745.7513859	900.6058427	899.5049196	891.1927367	922.6965317	981.9891622
1580	AKT1_PKc_E7_66_3	560.0709101	0.284384217	0.238553869	1.192117398	0.233215216	0.450283937	575.9058131	455.8971771	533.254532	529.3503141	575.7793687	454.2499844	728.9341971	479.2383866	708.0284177
1581	LCK_PKc_E11_154_1	474.3792817	0.377161265	0.316524304	1.191571263	0.233429398	0.450283937	295.0628549	491.3861789	431.0354997	629.2277318	548.6199645	238.3688037	607.2402923	616.938104	411.5341054
1582	MAP2K4_PKc_E7_128_3	661.0959969	-0.325274306	0.273009191	-1.191440862	0.23348056	0.450283937	734.9909066	706.1401385	684.0812159	1128.614821	424.7730814	389.0358777	979.6973947	480.3226363	422.2079007
1583	NEK9_PKc_E1_69_6	357.2099476	-0.531171464	0.446133197	-1.190611834	0.233806004	0.450626732	440.8167952	383.0992246	370.2759351	490.2316588	445.4142286	53.97029518	469.5663799	423.9416497	137.5733609
1584	DCLK1_PKc_E9_58	338.6752789	0.424493463	0.356728145	1.189963473	0.234060749	0.450694808	249.7369344	267.5324752	246.6123506	402.0066064	249.8665185	538.5785706	207.7401	340.4544194	545.5495345
1585	STK3_PKc_E6_115_4	371.4663124	-1.100275893	0.924780254	-1.189770098	0.234136765	0.450694808	461.2578966	357.6199413	471.0653305	124.8467722	442.1551001	484.6082754	22.1261645	481.4068861	498.1104446
1586	MLKL_PKc_E6_136_11	987.2091225	-0.202006684	0.170009509	-1.188208149	0.234751414	0.451326819	1091.377066	1159.307392	996.45686	916.3753078	868.0145577	1031.057514	920.6942894	968.2350209	933.364095
1587	STK38L_PKc_E6_124_11	599.2812749	-0.289101175	0.243313486	-1.188183936	0.234760951	0.451326819	656.7814751	605.1329795	671.2144846	873.0950935	548.6199645	429.5135991	640.4295391	444.5423948	524.2019441
1588	MAP3K2_PKc_E15_178_2	418.1223364	0.3300109	0.277973577	1.187202408	0.235147791	0.451501518	329.7238529	369.4496086	313.0904625	466.926928	590.988635	357.5532055	537.1741048	543.2091215	254.9851085
1589	MAP3K3_PKc_E16_178_27	292.0946531	0.494856044	0.416769948	1.187360189	0.235085576	0.451501518	218.6309105	274.8122704	308.801552	124.8467722	267.2485372	330.568058	513.8187089	258.0514389	332.0736297
1590	FRK_PKc_E8_176_6	914.0969363	0.238993865	0.201491238	1.186125354	0.235572799	0.452033088	761.6532127	798.9575279	870.6488203	1103.645466	890.8284572	878.1416778	1187.437495	1006.183762	729.3760081
1591	PHKG1_PKc_E6_66_1	596.4302863	-0.411687328	0.347363687	-1.18517664	0.235947614	0.452282956	584.7932485	670.6511367	636.903201	157.306933	745.2540508	877.0172966	258.1385858	551.8831194	885.925005
1592	SIK2_PKc_E1_81_1	860.6138141	-0.279490538	0.235847959	-1.1850454	0.235999497	0.452282956	890.5210258	892.6848916	1013.612502	930.5246087	1071.166901	541.9517141	716.6418835	1078.828495	609.592306
1593	BMPR1A_PKc_E10_298	265.0629163	-0.429310106	0.362587155	-1.184019071	0.236405514	0.452776662	343.9437495	286.6419377	378.8537559	263.0105334	202.0659671	165.284029	218.8031823	261.3041882	265.6589038
1594	PHKG2_PKc_E4_55_3	461.5296156	-0.296577221	0.251190045	-1.180688592	0.237726455	0.455020963	583.904505	535.9749247	521.8174374	445.2868208	311.78996	411.5235007	389.6663414	414.183402	539.6196483
1595	EPHB1_PKc_E13_150_12	317.6359212	0.471462517	0.399630895	1.179744917	0.238101683	0.455166406	360.8298767	158.3355465	242.3234401	565.1397221	295.4943175	164.1596478	374.9155651	491.1651338	206.3600413
1596	MYO3B_PKc_E3_135_4	523.502735	-0.316354046	0.268239362	-1.179372199	0.23825	0.455166406	585.681992	629.7022885	571.854726	541.8349913	349.8131259	592.5488658	374.9155651	567.0626158	498.1104446
1597	PRKCA_PKc_E13_139_7	1034.671817	0.305433072	0.258913917	1.179670352	0.23813135	0.455166406	870.0799245	749.81891	811.3188925	650.867839	915.8151091	1860.850802	639.2003077	899.927287	1914.16728
1598	TGFBR2_PKc_E5_525_62	357.520021	0.39107046	0.332251967	1.177029783	0.239183619	0.456664093	260.4018569	325.7708371	257.3346267	461.1007453	245.5210138	528.4591403	324.5170793	330.6961717	483.8787176
1599	CDKL4_PKc_E3_73	604.9497495	0.339328955	0.288974776	1.174251123	0.240294455	0.458498049	662.1139364	513.2255646	398.8686714	614.2461192	407.3910627	791.5643293	1037.471269	546.4618707	473.2049224
1600	NEK10_PKc_E22_122_2	715.2463963	0.294313542	0.250913406	1.172968582	0.240808405	0.459191527	590.1257097	606.0429539	489.6506091	663.3525162	822.3867587	1101.893527	596.1772101	546.4618707	1021.126411
1601	PLK4_PKc_E5_458_19	145.2535422	-0.731940486	0.624335508	-1.172351208	0.24105608	0.459376702	187.5248867	181.0849067	261.6235371	124.0144604	92.34197422	56.21905748	190.530861	121.4359713	92.50622542
1602	MARK1_PKc_E9_120	416.8395078	0.293759545	0.251009522	1.170312357	0.241875291	0.460650133	535.0236103	340.3304276	321.6682834	499.3870887	355.2450067	249.6126152	587.5725906	474.9013876	387.8145604
1603	TTN_PKc_E358_736_25	782.0369325	0.271015131	0.231681489	1.16977464	0.242091672	0.460774604	738.5458807	667.9212135	563.2769051	1091.993101	543.1880837	957.9727394	1138.26824	600.6743579	736.4918716
1604	LATS2_PKc_E6_183_4	500.6965491	0.363739102	0.311216	1.168767359	0.242497375	0.460971645	526.1361749	378.5493526	458.9134176	501.8840242	637.7028102	208.0105127	717.8711148	577.9051132	499.2964218
1605	MAPK9_PKc_E6_166_16	802.5812505	0.319239617	0.273108299	1.168912179	0.242439016	0.460971645	519.0262266	687.030676	667.6403926	1314.220355	846.2870343	636.3997306	1212.022122	867.3997947	473.2049224
1606	TESK2_PKc_E8_84_3	507.7071456	0.318882585	0.272935305	1.168344948	0.242667651	0.461008098	484.3652286	464.0869467	432.4651365	422.8144018	381.3180347	613.9121076	805.1465415	418.520401	546.7355118
1607	MERTK_PKc_E12_52	603.8352764	0.265558703	0.227535224	1.1671103	0.243165829	0.461152764	594.5694274	492.2961533	551.8398105	743.2544504	513.8559271	545.3248575	778.1034515	724.2788286	490.9945811
1608	neg14	130.966785	-0.900213261	0.771369489	-1.167032497	0.243197246	0.461152764	157.3076064	121.9365703	174.4156914	51.6033325	179.2520676	151.7914552	22.1261645	201.6704523	118.5977249
1609	RNASEL_PKc_E3_86_3	300.3474243	0.413666067	0.354400851	1.167226507	0.243118909	0.461152764	206.188501	270.2623984	273.0606316	217.2333836	519.287808	201.2642258	313.4539971	414.183402	288.1924715
1610	TYK2_PKc_E16_136_3	943.6036006	0.243098926	0.208561999	1.165595494	0.24377803	0.461966938	766.985674	869.0255571	792.0187955	1204.355196	776.7589596	1125.505531	1272.254459	755.7220712	929.8061632
1611	CIT_PKc_E9_154_9	634.3454853	0.294467777	0.252787972	1.164880492	0.244067371	0.462228149	527.913662	483.1964092	472.4949673	629.2277318	569.2611117	1087.276572	558.0710379	442.3738953	939.2939812
1612	PRKCD_PKc_E13_174_16	354.4924813	-0.42121361	0.361952327	-1.163726764	0.244534759	0.462826024	421.2644374	416.7682776	387.4315768	150.6484384	447.5869809	337.3143449	162.2585397	402.2566548	464.9030816
1613	PINK1_PKc_E7_237_32	464.8592795	-0.359881845	0.309765911	-1.161786475	0.245322209	0.464028556	497.6963817	432.2378425	694.0886736	477.7469816	519.287808	265.3539513	470.7956113	481.4068861	345.1193795
1614	MAP3K11_PKc_E2_181_2	643.4592282	0.281820444	0.242901794	1.160223805	0.245957697	0.464942339	483.4764851	540.5247968	556.8435394	868.9335344	789.7954736	579.056292	873.9834977	515.0186281	583.5008065
1615	MAP2K4_PKc_E5_120_2	382.3407576	0.362736287	0.31279193	1.159672781	0.246182056	0.4650783	405.2670537	295.7416817	319.5238281	283.8183288	404.1319342	374.4189228	296.244758	563.8098666	498.1104446
1616	MOS_PKc_E1_849_125	377.9155975	0.359119261	0.30982567	1.159101054	0.246414996	0.465230293	251.5144215	330.3207091	378.1389375	421.98209	361.7632637	401.4040704	571.5925829	326.3591728	358.1651292
1617	ULK2_PKc_E1_87_11	349.5977449	-0.338639719	0.292333681	-1.158401309	0.246700305	0.46548091	383.9372087	452.2572794	536.1138056	243.0350499	182.5111961	270.975857	385.9786474	352.3811666	339.1894932
1618	LRRK1_PKc_E27_278_2	573.1185879	0.348067063	0.301172141	1.155708034	0.247800601	0.467268006	472.8115626	403.1186616	516.8137086	333.7570376	566.0019832	817.4250957	288.8693698	639.7073486	1119.562523
1619	ROCK1_PKc_E1_90_5	1156.254334	0.205673239	0.178046494	1.155165905	0.248022494	0.467397547	1033.608736	1001.88182	1222.339477	1044.551327	1332.983557	973.7140755	1073.118978	1480.0009	1244.090134
1620	SCYL1_PKc_E4_227_2	384.7124131	-0.339271621	0.293903114	-1.15436552	0.248350345	0.467726483	400.823336	393.1089431	441.7577758	326.2662313	359.5905114	495.8520869	250.7631976	243.9561923	550.2934435
1621	SGK3_PKc_E9_84	183.8026102	0.585223422	0.507917841	1.152200956	0.249238505	0.469109611	120.8691213	172.895137	146.5377735	186.4378465	120.5877546	231.6225168	287.6401385	178.9012077	208.7319958
1622	BTK_PKc_E15_217_14	697.8780812	-0.281618936	0.244591522	-1.151384696	0.249574007	0.469451477	838.0851571	754.368782	748.4148726	479.4116052	808.2638685	702.7382184	719.1003462	751.3850722	479.1348086
1623	AURKC_PKc_E7_156_13	591.864825	0.26530683	0.230574944	1.150631661	0.249883802	0.469744596	545.6885328	544.1646944	456.054144	471.9207989	785.449969	662.2604971	602.3233669	663.560843	595.360579
1624	ROR2_PKc_E9_852_38	489.359807	-0.347994027	0.30259306	-1.150039682	0.250127528	0.469913231	516.359996	545.0746688	546.1212633	237.2088672	601.8523967	534.081046	213.8862568	645.1285973	564.5251705
1625	NPR1_PKc_E9_75_7	1018.231642	0.217426287	0.189363971	1.148192477	0.250889114	0.47076426	859.415002	825.3467856	909.2490143	1181.050465	1003.811579	1281.79451	1133.351315	680.9088389	1289.15727
1626	RPS6KA6_PKc_E4_82_2	627.6231172	0.265551393	0.231252752	1.148316683	0.250837855	0.47076426	447.9267435	554.1744128	606.8808279	494.3932179	550.7927168	969.2165509	408.1048119	688.4985871	928.620186
1627	IRAK2_PKc_E8_110_3	400.1681434	0.314717121	0.274315819	1.147280251	0.251265813	0.47089189	375.9385169	329.4107347	336.6794699	347.0740267	406.3046866	502.5983738	507.6725521	353.4654164	442.3695139
1628	MYLK4_PKc_E9_129_12	221.5910943	0.469865732	0.4094983	1.147418028	0.251208894	0.47089189	153.7526322	202.014318	175.8453282	207.2456418	288.9760605	229.3737545	292.5570639	254.7986897	189.7563598
1629	TGFBR2_PKc_E8_102_12	1184.957826	0.221235231	0.192958064	1.146545659	0.251569446	0.471171504	1131.370525	1032.82095	1085.809161	823.1563846	1406.857137	1290.78956	969.8635438	1359.649178	1564.303991
1630	GCK_PKc_E5_96_1	391.8992848	0.334165037	0.291806422	1.14515998	0.252142893	0.471666442	393.7133877	276.6322192	315.9497361	360.3910157	347.6403735	535.2054272	398.270961	287.326182	611.9642605
1631	PRKCZ_PKc_E10_98_3	862.8859916	-0.265222564	0.231573137	-1.145307991	0.252081597	0.471666442	1038.052453	908.1544565	904.2452854	1008.761919	478.0055136	1053.545137	789.1665338	741.6268245	844.4158013
1632	STK25_PKc_E6_158_1	555.526898	0.306122503	0.267522315	1.144287733	0.252504329	0.47205313	415.9319761	403.1186616	491.0802459	926.3630496	467.1417519	546.4492387	883.8173486	378.4031605	487.4366493
1633	ULK1_PKc_E2_93_5	445.5270786	0.271699693	0.237881387	1.142164571	0.25338562	0.47341061	447.9267435	323.9508883	428.8910445	436.9637026	404.1319342	526.210378	496.6094698	431.5313979	513.5281488
1634	ITK_PKc_E15_119_5	727.6196451	0.303960697	0.266468755	1.140699204	0.253995118	0.473679159	584.7932485	780.7580398	561.1324498	817.3302019	986.4295599	322.6973899	1137.039009	829.4510537	528.9458531
1635	MAPK10_PKc_E9_72	1077.416704	0.228715714	0.200441848	1.141057698	0.253845913	0.473679159	750.0995467	1041.920694	934.9824769	938.015415	989.6886884	1805.756126	958.8004616	956.3082737	1321.178655
1636	SRPK3_PKc_E5_88_11	406.153415	-0.449618443	0.394074327	-1.140948323	0.253891429	0.473679159	313.7264692	395.8388663	451.0504151	837.3056855	363.9360161	255.2345209	574.0510456	323.1064235	141.1312926
1637	CDK17_PKc_E11_121_4	490.2028517	0.309042445	0.272212596	1.135298108	0.256250435	0.477010419	479.0327674	435.8777401	378.1389375	724.1112787	509.5104225	242.8663283	704.3495699	507.4288799	430.5097414
1638	CLK4_PKc_E9_130_3	493.4044971	0.347298749	0.305741829	1.135921604	0.255989376	0.477010419	447.038	373.0895062	376.7093007	531.8472495	700.7126279	380.0408285	310.9955343	844.6305501	475.5768769
1639	HIPK1_PKc_E5_87_3	593.4185482	-0.718547784	0.632789813	-1.135523627	0.256155988	0.477010419	746.5445726	710.6900105	708.3850418	679.1664407	770.2407026	102.3186846	834.6480941	555.1358686	233.6375181
1640	NUAK2_PKc_E1_87	200.1156813	-0.646340999	0.569576666	-1.134774365	0.25646987	0.477127788	215.0759364	232.9534478	215.1603406	317.9431132	183.5975723	50.59715173	323.2878479	211.4287	50.99702171
1641	TLK1_PKc_E19_112_4	702.9073041	0.275800856	0.243354258	1.133330715	0.257075398	0.477962851	611.4555547	639.7120069	621.1771961	436.1313908	812.6093732	904.0024442	700.6618758	651.6340958	948.7817992
1642	ERN1_PKc_E17_200_6	532.6679491	-0.313313923	0.276908334	-1.131471627	0.257856639	0.477963458	643.4503221	536.8848991	460.3430544	670.0110107	356.3313829	735.3452718	472.0248426	298.1686794	621.4520785
1643	HIPK2_PKc_E5_87_4	444.4491126	-0.362313988	0.320216422	-1.131465982	0.257859014	0.477963458	567.0183777	404.028636	539.6878976	595.9352592	344.381245	199.0154635	775.6449888	325.274923	249.0552223
1644	neg16	843.7194597	0.249200041	0.220186469	1.131768188	0.257731905	0.477963458	695.8861909	769.8383469	683.3663975	1214.342937	896.260338	751.0866079	739.9972793	1115.692986	727.0040536
1645	NEK9_PKc_E4_71	760.3606	0.212494723	0.187720761	1.131972417	0.257646031	0.477963458	577.6833002	615.142698	817.0374397	659.1909571	722.4401513	1085.027809	666.2433977	634.2860999	1066.193547
1646	STK17B_PKc_E3_213_8	509.5128364	0.257363248	0.227249319	1.132514936	0.257418009	0.477963458	495.0301511	508.6756926	467.4912385	455.2745626	535.5834505	368.797017	586.3433592	578.989363	589.4306928
1647	VRK2_PKc_E2_91_4	510.455298	-0.269342339	0.238212562	-1.130680667	0.258189522	0.478285507	594.5694274	505.0357949	543.2619897	708.2973542	346.5539974	512.7178042	554.3833438	376.234661	453.0433091
1648	ARAF_PKc_E10_152_4	792.7583117	0.265917566	0.235500887	1.129157387	0.258831447	0.479183703	668.3351412	725.249601	691.9442184	739.9252032	859.3235484	842.161481	649.0341586	661.3923435	1297.45911
1649	AK1_PKc_E5_117_13	678.0110448	0.232838487	0.206393678	1.128128003	0.259265864	0.479406153	591.9031968	644.261879	609.0252831	657.5263335	749.5995555	669.006784	610.9279864	699.3410845	870.5073008
1650	CAMK1_PKc_E7_76_4	775.1515568	0.226434862	0.20066448	1.128425229	0.259140378	0.479406153	642.5615785	792.587707	727.6851388	833.1441264	671.3804714	766.827944	858.00349	744.8795737	939.2939812
1651	ADRBK2_PKc_E8_92_2	465.8182794	0.316937896	0.281039009	1.127736311	0.259431298	0.479421496	395.4908748	379.459327	388.1463952	568.4689694	555.1382215	365.4238736	780.5619142	422.8573999	336.8175387
1652	HUNK_PKc_E5_128_3	926.8092433	0.206012085	0.182761961	1.127215338	0.259651447	0.479537872	917.183332	814.4270928	787.0150666	1107.807025	1085.289791	688.1212635	1130.892852	1015.94201	794.6047568
1653	DYRK4_PKc_E7_139_3	678.3883793	0.241351547	0.214396993	1.125722633	0.26028294	0.48041334	623.8979642	504.1258205	664.7811189	794.8577829	424.7730814	902.8780631	802.6880787	481.4068861	906.0866183
1654	CAMK2B_PKc_E3_60_2	525.8388308	-0.302710396	0.269122178	-1.124806577	0.260671007	0.480838719	562.57466	525.9652063	651.9143876	282.986017	385.6635394	815.1763334	334.3509302	444.5423948	729.3760081
1655	HIPK2_PKc_E3_124_7	447.1737902	-0.449289328	0.399607252	-1.124327264	0.260874216	0.480842095	535.0236103	464.9969211	516.8137086	306.2907478	890.8284572	129.3038322	342.9555497	494.417883	343.9334022
1656	MKNK2_PKc_E9_56_2	806.2811688	0.243243748	0.216469221	1.123687452	0.261145641	0.480842095	713.6610616	777.1181421	610.45492	754.074504	960.3565319	915.2462557	902.255819	1051.722251	571.641034
1657	PDK4_PKc_E2_142_7	416.1228069	-0.397168169	0.35338941	-1.123882487	0.261062882	0.480842095	501.2513559	422.2281241	350.2610196	545.9965504	589.9022589	142.796406	588.8018219	478.1541368	125.7135884
1658	CSK_PKc_E11_196_3	465.8291259	-0.415480686	0.370376159	-1.121780318	0.261955857	0.482043015	563.4634036	474.0966652	568.2806339	124.8467722	360.6768876	672.3799274	207.7401	549.7146199	671.2631229
1659	DDR1_PKc_E16_150_1	684.763506	-0.238433281	0.212861068	-1.120135695	0.262655942	0.482850632	783.8718012	723.4296522	829.1893526	605.0906892	733.3039129	498.1008492	635.5126136	708.0150825	646.3576007
1660	RPS6KA2_PKc_E2_42_2	395.4170138	-0.353499968	0.315623316	-1.120005875	0.262711258	0.482850632	462.1466402	415.8583032	429.6058629	234.7119317	518.2014318	387.9114966	218.8031823	534.5351235	356.979152
1661	DSTYK_PKc_E12_135	440.2176621	-0.34362429	0.306907594	-1.119634368	0.262869604	0.482850789	417.7094632	525.0552319	426.7465892	206.41333	658.3439574	606.0414396	264.2847426	443.4581451	413.9060599
1662	MAP3K12_PKc_E3_140_5	681.6416447	0.251770806	0.224957502	1.119192753	0.263057917	0.482905959	609.6780676	539.6148224	653.3440244	644.2093445	661.6030859	797.186235	597.4064415	545.3776209	1086.35516
1663	TYRO3_PKc_E12_58_3	560.1938919	-0.268911734	0.240550188	-1.117902822	0.2636085	0.483625696	586.5707356	643.3519046	596.1585518	665.0171398	464.9689996	531.8322837	618.3033746	368.6449128	566.897125
1664	LATS2_PKc_E6_183_17	231.9170198	-0.493414691	0.442266255	-1.115650778	0.264571647	0.485101019	200.8560398	241.1432174	233.0308008	128.1760194	446.5006048	274.3490005	90.96312071	326.3591728	145.8752016
1665	SCYL2_PKc_E3_158_2	841.2751415	0.203121355	0.182228511	1.11465189	0.264999625	0.485302434	786.5380318	808.0572719	802.7410716	691.6511179	937.5426324	783.6936612	923.1527521	949.8027752	888.2969595
1666	TRPM6_PKc_E35_83_1	842.8021973	-0.270230337	0.242363384	-1.114980049	0.264858972	0.485302434	791.870493	901.7846357	850.6339049	1355.835946	883.223824	620.6583945	741.2265107	920.5280322	519.4580351
1667	RPS6KA2_PKc2_E15_90_7	608.8718419	-0.268689679	0.242057837	-1.110022641	0.26698927	0.488652828	651.4490139	595.1232611	638.3328379	590.9413883	851.7189152	520.5884722	507.6725521	736.2055758	387.8145604
1668	DDR2_PKc_E16_192_4	907.61322	-0.263790689	0.238048745	-1.10813728	0.267802533	0.489553941	1038.052453	970.0327161	981.4456734	839.8026209	589.9022589	1091.774096	1223.085204	486.8281348	947.595822
1669	MAP2K7_PKc_E8_180_14	675.198572	0.276007277	0.248995474	1.108483105	0.267653231	0.489553941	566.1296342	613.3227492	604.7363727	826.4856319	653.9984527	512.7178042	1107.537456	721.0260794	470.8329679
1670	KSR2_PKc_E18_130	600.7129398	0.267879073	0.242303702	1.105550893	0.268920955	0.490423092	599.9018887	461.3570235	506.0914325	804.8455247	438.8959716	635.2753495	688.3695622	401.1724051	870.5073008
1671	MAK_PKc_E2_92_4	1064.411425	0.28700095	0.259468366	1.106111522	0.268678252	0.490423092	827.4202346	895.4148148	744.8407806	773.2176757	864.7554292	2162.184951	875.212729	789.3338132	1647.322399
1672	MAPK15_PKc_E5_131_11	313.4983838	-0.401178999	0.362723656	-1.106018293	0.268718602	0.490423092	390.1584135	353.9800437	328.101649	361.2233275	142.3152779	346.309394	377.3740278	149.6264646	372.3968562
1673	MAPK7_PKc_E4_754_37	515.3261206	0.257260241	0.232659536	1.105736933	0.268840399	0.490423092	393.7133877	393.1089431	507.5210693	430.3052081	595.3341397	724.1014603	360.1647888	528.029625	705.6564632
1674	STK17B_PKc_E6_49_2	331.300248	0.386489906	0.349946354	1.104426154	0.269408321	0.491018391	279.0654712	283.9120145	205.1528829	569.3012812	317.2218409	231.6225168	596.1772101	202.754702	296.4943123
1675	ACVR1_PKc_E9_198_4	253.2162777	0.553705968	0.503583199	1.09953225	0.271535975	0.493590148	162.6400676	182.9048555	210.1566118	368.7141339	324.826474	60.71658207	431.4602077	376.234661	161.2929059
1676	EEF2K_PKc_E8_133	579.2180177	0.254742436	0.231790586	1.099019768	0.271759444	0.493590148	473.7003062	566.9140545	494.654338	745.7513859	645.3074434	446.3793164	679.7649426	587.6633609	572.8270113
1677	GCK_PKc_E3_155_17	1151.91051	0.164910586	0.149905353	1.100098047	0.271289405	0.493590148	1073.602195	1011.891539	1168.013278	1061.197564	1129.831214	1269.426318	1106.308225	1206.769964	1340.154291
1678	PASK_PKc_E16_134_9	919.9704795	0.225452184	0.204898416	1.100311992	0.271196209	0.493590148	735.8796501	804.4173743	914.9675615	943.8415977	769.1543265	1110.888576	779.3326829	734.0370763	1487.21547
1679	PRKAA1_PKc_E3_94_7	795.0479893	-0.270115321	0.245707045	-1.099338935	0.271620255	0.493590148	899.4084612	838.9964017	671.929303	610.0845601	1142.867728	862.4003417	529.7987166	1086.418243	513.5281488
1680	STK17A_PKc_E4_127	1525.017457	-0.229485519	0.208822607	-1.098949596	0.271790052	0.493590148	1547.302501	1508.737564	1561.163402	2342.957758	1342.760943	1099.644764	2286.370331	1037.627004	998.5928437
1681	CDK15_PKc_E6_63_4	881.327727	0.238245826	0.217098133	1.097410756	0.272461873	0.493671668	663.0026799	807.1472975	804.1707084	1009.594231	734.3902891	1241.316789	952.6543048	922.6965317	796.9767113
1682	PLK3_PKc_E1_33	510.5833117	-0.344393322	0.313836815	-1.097364316	0.272482166	0.493671668	443.4830258	537.7948735	576.1436364	896.3998243	353.0722544	443.0061729	676.0772486	375.1504112	294.1223578
1683	RPS6KA1_PKc2_E18_162_1	614.1874358	0.370222311	0.337215103	1.09788176	0.272256124	0.493671668	548.3547634	338.5104788	520.3878006	248.8612326	549.7063407	1196.341543	415.4802	494.417883	1215.62668
1684	TTBK1_PKc_E8_93_14	346.6709259	-0.343364013	0.312599997	-1.098413359	0.272024031	0.493671668	465.7016143	416.7682776	347.401746	206.41333	393.2681726	314.8267219	319.6001539	364.3079138	291.7504033
1685	PRKG1_PKc_E13_142_5	874.4924822	0.202500769	0.184770502	1.095958324	0.273097013	0.494198688	789.2042624	717.0598314	934.2676585	692.4834297	860.4099245	1028.808752	823.5850119	794.7550619	1229.858407
1686	TNNI3K_PKc_E19_53	792.5347052	0.235945144	0.215275564	1.096014524	0.273072419	0.494198688	715.4385487	747.0889868	746.9852358	591.7737002	1076.598782	645.3947798	827.272706	912.938284	869.3213235
1687	EPHA10_PKc_E14_150_23	541.2746481	-0.289130668	0.264505121	-1.093100458	0.274349695	0.496171262	583.0157614	588.7534402	556.8435394	350.4032739	579.0384972	722.9770791	360.1647888	429.3628984	700.9125542
1688	MYO3A_PKc_E8_146_14	839.8181202	0.232314795	0.212708895	1.09217245	0.274757309	0.496577339	761.6532127	798.9575279	749.8445094	705.8004188	1070.080525	763.4548005	887.5050427	777.407066	1043.659979
1689	RPS6KB2_PKc_E5_148_5	655.6743389	-0.237344587	0.217378703	-1.091848389	0.274899746	0.496577339	750.9882903	760.7386028	573.9991812	654.1970863	823.4731348	529.5835214	480.6294622	830.5353035	496.9244673
1690	CAMK2G_PKc_E5_66_2	157.4537903	-0.59342236	0.544220534	-1.090407882	0.275533511	0.496839683	223.9633718	278.452168	203.7232461	74.0757515	112.9831214	57.34343862	127.8400615	182.1539569	156.5489969
1691	PRKCA_PKc_E14_81	516.9301477	0.288987812	0.264984303	1.090584645	0.275455689	0.496839683	559.0196859	473.1866908	358.8388405	655.8617099	494.3011561	446.3793164	459.732529	555.1358686	649.9155325
1692	STK38_PKc_E9_62_4	165.4652902	-0.818590497	0.750255632	-1.091082109	0.275236755	0.496839683	153.7526322	156.5155977	225.1677983	33.29247258	95.60110272	277.7221439	9.833850888	201.6704523	335.6315615
1693	ZAK_PKc_E8_87_3	629.2652624	-0.280902452	0.257831082	-1.0894825	0.275941168	0.497280864	692.3312167	726.1595754	586.8659125	839.8026209	416.0820721	665.6336405	835.8773255	449.9636435	450.6713546
1694	FYN_PKc_E10_180_5	557.1200288	0.244282668	0.224539708	1.087926364	0.276627616	0.498223647	565.2408907	488.6562557	476.0690594	558.4812276	549.7063407	559.9418125	515.0479403	696.0883353	604.848397
1695	CAMK2B_PKc_E5_66_1	203.9652784	-0.591515999	0.544050403	-1.087244852	0.276928614	0.498471505	245.2932167	242.0531918	248.7568058	89.88967597	379.1452824	70.83601242	197.9062491	264.5569374	97.25013442
1696	NEK4_PKc_E3_198_17	625.3132903	0.245210557	0.22582934	1.085822404	0.277557572	0.499309053	445.2605129	586.9334914	602.5919175	696.6449888	803.9183638	550.9467633	669.9310918	692.835586	578.7568975
1697	FER_PKc_E15_116_2	522.8549356	0.308148563	0.284043516	1.084863922	0.277981929	0.499483431	420.3756938	495.9360509	377.4241191	392.8511765	469.3145043	836.5395752	372.4571024	536.703623	804.0925748
1698	MAP3K4_PKc_E25_107_6	554.4604823	-0.263307015	0.242656897	-1.085100068	0.277877337	0.499483431	571.4620954	616.0526724	561.8472683	575.1274639	429.1185861	763.4548005	532.2571793	426.1101492	514.7141261
1699	TEX14_PKc_E8_114_4	429.7997657	-0.311908097	0.288168657	-1.082380367	0.279083548	0.501167691	531.4686362	383.0992246	433.8947733	446.9514444	508.4240463	462.1206524	255.6801231	381.6559097	464.9030816
1700	PHKG1_PKc_E4_55	1024.326036	0.244715565	0.226788906	1.07904557	0.280567413	0.503535987	795.4254672	926.3539446	815.6078029	1817.769003	973.3930459	745.4647021	1370.592968	959.5610229	814.7663701
1701	MAP2K2_PKc_E9_62	381.2404867	-0.335803275	0.31141981	-1.078297733	0.280900908	0.503823435	424.8194115	476.8265884	361.6981142	236.3765553	593.1613874	223.7518488	309.766303	599.5901081	205.1740641
1702	PRKCE_PKc_E14_147_1	631.5832189	-0.351457497	0.326043688	-1.077946023	0.281057845	0.503823435	505.6950736	832.6265809	634.0439274	1136.937939	380.2316586	544.2004764	730.1634284	543.2091215	377.1407652
1703	TRIO_PKc_E55_201_2	282.4396371	-0.46731891	0.434878923	-1.074595445	0.282555892	0.506211407	375.0497734	284.8219889	301.6533679	143.9899439	350.899502	246.2394717	120.4646734	504.1761307	214.6618821
1704	MYLK3_PKc_E8_142	702.3547598	-0.28417823	0.264666172	-1.073723281	0.282946724	0.506322575	835.4189264	692.4905224	801.3114347	556.8166039	869.1009339	500.3496115	631.8249196	1023.531758	410.3481282
1705	RIPK2_PKc_E6_162_6	553.5147001	0.297216504	0.276811018	1.073716309	0.282949849	0.506322575	482.5877415	541.4347712	428.1762261	882.2505234	365.0223922	452.0012221	719.1003462	482.4911358	628.567942
1706	TEC_PKc_E15_65_2	425.9830165	0.36072195	0.336786898	1.071068833	0.284138481	0.508151527	447.9267435	267.5324752	348.1165644	277.1598343	368.2815207	654.389829	283.9524444	474.9013876	711.5863494
1707	CSNK2A2_PKc_E2_112_4	419.4591308	0.331162094	0.309337465	1.070552814	0.28437055	0.508268628	245.2932167	422.2281241	404.5872186	375.3726284	321.5673455	609.414583	459.732529	290.5789312	646.3576007
1708	AK1_PKc_E4_164_19	479.0487052	-0.311169873	0.290770486	-1.070156318	0.284548953	0.508289727	536.8010974	512.3155902	486.0765171	287.147576	517.1150556	721.852698	387.2078787	434.7841471	428.1377869
1709	AK2_PKc_E6_159_19	639.1199453	0.273411914	0.255798438	1.068856855	0.285134176	0.508430124	648.7827833	525.0552319	488.9357907	601.7614419	437.8095954	975.9628378	694.515719	531.2823743	847.973733
1710	CHEK2_PKc_E5_47_1	322.725762	0.39475562	0.369086386	1.069548039	0.284822795	0.508430124	244.4044732	278.452168	270.9161764	523.5241314	363.9360161	160.7865044	395.8124982	339.3701697	327.3297207
1711	PDPK1_PKc_E2_48_1	890.0180223	-0.205803254	0.192609141	-1.06850201	0.285294124	0.508430124	894.076	1004.611743	932.8380217	794.0254711	1028.79823	899.5049196	812.5219296	695.0040855	948.7817992
1712	ULK3_PKc_E3_121_5	385.0917525	-0.462699302	0.432741622	-1.069227637	0.284967108	0.508430124	351.9424414	365.8097109	373.8500271	119.8529013	325.9128502	765.7035628	86.04619527	355.6339158	721.0741674
1713	CDC42BPB_PKc_E5_149_5	175.4677708	-0.852682179	0.800307766	-1.06544284	0.286675579	0.509404305	90.65184095	266.6225008	255.9049899	178.1147283	195.5477101	10.11943035	313.4539971	232.0294451	36.76529472
1714	MAP3K13_PKc_E3_158_9	412.5486991	-0.385525507	0.36134888	-1.066906605	0.286014012	0.509404305	469.2565885	468.6368187	565.4213603	352.9002094	426.9458338	143.9207871	655.1803154	394.6669066	236.0094726
1715	neg09	397.4629219	0.378567604	0.355081127	1.066143972	0.286358565	0.509404305	339.5000318	313.9411698	321.6682834	591.7737002	173.8201868	399.1553081	826.0434746	336.1174205	275.1467218
1716	PTK7_PKc_E15_40_1	668.9232781	0.264898032	0.248623147	1.065460055	0.286667793	0.509404305	606.1230934	638.8020325	599.7326438	823.9886964	571.433864	396.9065458	1146.87286	751.3850722	485.0646948
1717	RIPK1_PKc_E2_157_18	675.225933	-0.311591236	0.292251722	-1.066174167	0.286344917	0.509404305	634.5628867	619.69257	733.403686	1108.639337	592.0750112	709.4845053	690.8280249	690.6670866	297.6802895
1718	WNK1_PKc_E5_89_4	327.9940383	-0.375366188	0.352568735	-1.064661019	0.287029356	0.509736069	419.4869503	428.5979449	391.7204873	115.6913422	282.4578035	333.9412014	269.2016681	387.0771584	323.771789
1719	ULK3_PKc_E5_144_15	126.6945425	-0.861656751	0.811037058	-1.06241354	0.28804799	0.510950242	121.7578648	105.557031	137.9599526	24.96935444	245.5210138	227.1249922	29.50155266	151.7949641	96.06415717
1720	ULK4_PKc_E2_132_5	419.1048702	-0.347508864	0.327058966	-1.062526637	0.287996672	0.510950242	354.608672	472.2767164	416.0243131	228.885749	586.6431304	571.185624	131.5277556	502.0076312	508.7842398
1721	MAST2_PKc_E16_139_11	521.4761458	-0.301116445	0.283815267	-1.060959292	0.288708402	0.511526907	559.9084294	599.6731331	642.6217483	665.8494517	297.6670698	349.6825375	780.5619142	426.1101492	371.2108789
1722	NRBP2_PKc_E8_84_6	472.129021	0.273461381	0.257743388	1.060983109	0.288697577	0.511526907	465.7016143	420.4081753	410.3057659	501.8840242	487.7828991	344.0606317	767.0403693	425.0258994	426.9518096
1723	SRC_PKc_E14_206	499.3288818	-0.256914064	0.24229886	-1.060318916	0.288999536	0.511745552	613.2330417	550.5345152	551.8398105	531.0149377	376.9725301	414.8966442	501.5263953	362.1394143	591.8026473
1724	CSNK1G1_PKc_E4_70_2	1030.917956	0.201284073	0.190124823	1.058694334	0.289739009	0.51216322	942.9568946	814.4270928	939.9862058	1315.884979	833.2505203	1350.381761	934.2158344	1056.05925	1091.099069
1725	IRAK4_PKc_E8_115_3	1048.249238	0.178163782	0.168279915	1.058734683	0.289720628	0.51216322	869.1911809	964.5728696	908.5341959	1216.839873	1354.711081	992.828555	1144.414397	1110.271737	872.8792553
1726	PRKY_PKc_E3_264_32	279.3955507	-0.504736603	0.476743818	-1.05871662	0.289728856	0.51216322	283.5091889	312.121221	319.5238281	50.77102069	209.6706003	508.2202796	115.5477479	239.6191933	475.5768769
1727	STK31_PKc_E20_84_3	670.2488587	-0.204836627	0.193783384	-1.057039169	0.290493711	0.51319995	703.8848827	776.2081677	716.2480443	557.6489158	711.5763896	656.6385913	575.280277	689.5828368	645.1716235
1728	TESK2_PKc_E6_83_2	835.6086646	-0.251604025	0.238177067	-1.056373851	0.290797448	0.513439244	934.0694592	880.8552243	945.7047531	1086.166918	751.7723078	528.4591403	806.3757728	1021.363258	565.7111478
1729	AAK1_PKc_E3_119_6	236.3345412	-0.400769117	0.379785167	-1.055252158	0.291310015	0.514046765	246.1819602	264.8025519	315.9497361	245.5319853	236.8300045	191.1447954	206.5108686	212.5129497	207.5460186
1730	STK19_PKc_E7_148_22	238.9118755	0.424233382	0.40231157	1.054489638	0.291658802	0.514364743	176.8599642	256.6127823	193.00097	304.6261241	184.6839484	188.8960331	303.6201462	253.71444	288.1924715
1731	BRSK2_PKc_E4_141_11	483.9849207	-0.270899875	0.257028994	-1.053966214	0.291898386	0.514489876	575.0170696	479.5565116	450.3355967	600.9291301	619.2344154	328.3192957	603.5525983	413.0991522	285.820517
1732	CSNK1G2_PKc_E2_55_5	676.8828018	0.214730471	0.204020394	1.052495129	0.292572444	0.515380212	635.4516302	692.4905224	597.5881886	737.4282677	659.4303336	504.8471361	904.7142817	749.2165727	610.7782832
1733	TYRO3_PKc_E17_160_6	317.0736645	-0.341953523	0.325278701	-1.051263183	0.293137732	0.516078026	347.4987237	378.5493526	379.5685744	347.0740267	220.534362	308.080435	232.3247272	332.8646712	307.1681075
1734	CSNK1G2_PKc_E4_70_3	142.7755904	-0.726202055	0.692577553	-1.0485498	0.29438537	0.517975643	223.9633718	185.6347787	101.5042139	59.09413883	193.3749578	200.1398446	86.04619527	109.5092241	125.7135884
1735	KIT_PKc_E16_128	1220.383201	-0.183885419	0.175441259	-1.048130982	0.294578264	0.518016301	1186.472624	1262.1345	1297.39541	1161.907293	1687.142188	1017.56494	1005.511253	1410.608916	954.7116855
1736	BLK_PKc_E13_176_19	325.1256618	-0.344638126	0.329253875	-1.046724585	0.295226621	0.518558677	403.4895666	351.2501205	323.0979202	272.1659634	435.6368431	229.3737545	237.2416527	465.1431399	208.7319958
1737	PRKCB_PKc_E8_46_2	555.4630092	-0.282365456	0.269705635	-1.046939402	0.295127528	0.518558677	759.8757256	520.5053598	601.1622807	506.0455833	419.3412006	604.9170584	356.4770947	482.4911358	748.3516441
1738	STK39_PKc_E6_110_5	1256.363569	0.163952674	0.156788003	1.045696554	0.295701154	0.519093338	1326.00536	1210.265959	994.3124048	1400.780784	1465.52145	879.2660589	1628.731553	1445.304908	957.08364
1739	STK4_PKc_E6_168_2	504.0206293	0.247124199	0.236467574	1.045065903	0.295992512	0.519306011	393.7133877	419.4982008	483.2172434	616.7430546	552.9654692	523.9616157	544.5494929	562.7256168	438.8115821
1740	EPHA8_PKc_E15_150_4	708.93041	-0.217843195	0.208658875	-1.044015954	0.296478008	0.519858852	951.84433	719.7897546	752.703783	568.4689694	631.1845532	670.1311651	736.3095852	590.9161102	759.0254394
1741	NEK7_PKc_E4_63	768.8308012	-0.315340798	0.302190635	-1.04351612	0.296709319	0.519965613	786.5380318	770.7483213	691.9442184	1264.281646	966.8747889	292.3390989	1148.102091	681.9930886	316.6559255
1742	JAK2_PKc_E14_88	684.3997294	-0.263246977	0.252758735	-1.041495076	0.297645837	0.521307376	750.9882903	777.1181421	729.829594	711.6266015	795.2273545	487.9814189	421.6263568	754.6378214	730.5619854
1743	JAK2_PKc_E17_152_15	896.513693	0.23350961	0.22441485	1.040526548	0.298095336	0.521375833	870.968668	722.5196778	817.7522581	800.6839656	856.0644198	1056.918281	615.8449119	1000.762513	1327.108542
1744	NEK2_PKc_E2_218_1	653.766018	0.246805817	0.237300127	1.040057667	0.29831311	0.521375833	596.3469145	568.7340033	451.7652335	694.1480534	636.6164341	998.4504608	651.4926213	573.5681143	712.7723267
1745	RPS6KA6_PKc2_E18_162_4	390.2444996	0.354182555	0.340455217	1.040320539	0.298191005	0.521375833	334.1675706	278.452168	330.9609226	296.303006	419.3412006	550.9467633	227.4078018	655.9710948	418.6499689
1746	RYK_PKc_E8_49	313.9660672	-0.415649333	0.399686453	-1.039938507	0.298368471	0.521375833	322.6139046	272.9923216	466.0616017	115.6913422	444.3278524	301.3341481	137.6739124	353.4654164	411.5341054
1747	FGFR1_PKc_E13_191_13	111.5658071	-0.782217429	0.75290642	-1.03893048	0.29883707	0.521597196	147.5314274	154.6956489	171.5564178	93.21892323	70.61445088	88.82611081	106.9431284	101.9194759	68.78668044
1748	TTBK1_PKc_E6_105_8	1157.987698	-0.210460357	0.202560605	-1.038999449	0.298804992	0.521597196	1238.908493	1192.066471	1157.291002	1138.602562	1155.904242	1344.759855	678.5357113	1159.062976	1356.757973
1749	DYRK1A_PKc_E8_141_1	137.8247964	-0.747358708	0.721211416	-1.036254684	0.300083341	0.522816886	193.7460915	202.9242924	160.1193233	49.93870887	141.2289018	154.0402175	153.6539201	53.12823743	131.6434746
1750	INSRR_PKc_E20_130_3	750.4253596	-0.264790234	0.255539566	-1.036200534	0.300108598	0.522816886	747.4333161	799.8675023	804.8855268	1230.989174	526.8924412	597.0463904	851.8573332	486.8281348	708.0284177
1751	SCYL2_PKc_E4_145	760.6451836	0.203625106	0.196533882	1.036081433	0.300164154	0.522816886	682.5550378	672.4710855	787.729885	801.5162774	696.3671233	729.723366	928.0696776	825.1140547	722.2601447
1752	SGK2_PKc_E4_84_4	754.6624148	0.254041482	0.245223505	1.035958938	0.300221299	0.522816886	673.6676024	684.3007528	694.803492	691.6511179	1017.934469	420.5185499	833.4188628	1198.095966	577.5709203
1753	DDR2_PKc_E18_150_9	455.0287625	-0.2530424	0.244673001	-1.034206465	0.301039652	0.523942943	538.5785845	581.473645	530.3952583	332.092414	376.9725301	336.1899637	351.5601692	522.6083763	525.3879213
1754	KSR1_PKc_E19_132_13	898.5832312	-0.232861869	0.225429199	-1.032971196	0.301617379	0.524350212	910.0733837	779.8480654	843.4857208	973.804823	665.9485906	1626.979523	711.724958	513.9343784	1061.449638
1755	STK33_PKc_E10_76_4	1048.991382	-0.276400045	0.267525772	-1.033171657	0.301523574	0.524350212	1198.02629	1044.650617	1248.787758	1109.471649	1115.708324	473.3644639	1427.13761	1317.363438	506.4122853
1756	MAPK6_PKc_E2_516_38	778.4351879	-0.231861732	0.224629574	-1.032195932	0.30198034	0.524682243	1028.276274	842.6362993	758.4223303	605.923001	588.8158827	916.3706368	812.5219296	618.0223537	834.9279833
1757	GSG2_PKc_E1_1371_55	681.8955037	-0.2468923	0.239766824	-1.029718355	0.303142237	0.525802709	600.7906322	702.5002409	747.7000542	618.4076782	588.8158827	1103.017908	381.0617219	681.9930886	712.7723267
1758	PRKG2_PKc_E12_137_1	510.352742	0.253004147	0.245615125	1.030083742	0.302970696	0.525802709	421.2644374	526.8751807	416.7391315	684.1603116	468.2281281	422.7673122	661.3264722	539.9563722	451.8573319
1759	RPS6KA4_PKc2_E14_195_2	305.0965695	-0.339735442	0.329864198	-1.029925177	0.303045131	0.525802709	278.1767276	466.8168699	404.5872186	246.3642971	235.7436283	214.7567996	319.6001539	266.7254369	313.0979937
1760	CASK_PKc_E3_106_2	569.8706788	0.309590084	0.301895546	1.025487416	0.30513326	0.528955441	441.7055388	460.4470491	513.954435	1070.352994	445.4142286	332.8168203	826.0434746	526.9453753	511.1561943
1761	NEK3_PKc_E7_87_6	878.9508008	0.21435783	0.209224026	1.024537355	0.305581537	0.529323461	875.4123857	722.5196778	758.4223303	776.546923	1236.296078	770.2010874	845.7111764	1067.985997	857.461551
1762	RPS6KA6_PKc2_E20_118	808.9857008	-0.216020273	0.210895051	-1.024302242	0.305692539	0.529323461	878.9673598	901.7846357	769.8594248	749.9129449	976.6521744	715.1064111	599.8649042	1113.524486	575.1989658
1763	ACVR2A_PKc_E10_131_1	660.8220507	-0.239656351	0.234205111	-1.023275497	0.306177606	0.529689892	635.4516302	671.5611111	786.3002482	869.7658462	606.1979014	558.8174313	775.6449888	518.2713774	525.3879213
1764	PDIK1L_PKc_E2_267_24	1203.237888	0.187750065	0.183507477	1.023119426	0.306251383	0.529689892	1191.805085	1081.049594	1078.660977	1249.300034	1512.235625	836.5395752	1542.685358	1296.762693	1040.102047
1765	AK3_PKc_E1_127_18	379.2874605	-0.339385408	0.332252315	-1.021468903	0.307032335	0.529857877	547.4660199	383.0992246	315.2349177	355.3971448	560.5701023	163.0352667	500.2971639	427.1943989	161.2929059
1766	CDKL1_PKc_E2_122	717.8483338	0.243787885	0.238926575	1.020346462	0.307564176	0.529857877	524.3586879	622.4224932	684.0812159	462.7653689	579.0384972	1277.296986	501.5263953	689.5828368	1119.562523
1767	EPHA10_PKc_E15_150_3	652.4622384	0.315785226	0.308967484	1.022066212	0.306749564	0.529857877	511.9162783	407.6685336	483.2172434	490.2316588	429.1185861	1579.755515	674.8480172	325.274923	970.1293897
1768	PIM3_PKc_E2_81_7	389.1621906	-0.274621005	0.269047924	-1.020714082	0.307389921	0.529857877	423.0419245	435.8777401	412.4502211	309.619995	368.2815207	494.7277058	313.4539971	364.3079138	380.6986969
1769	PSKH2_PKc_E3_108	1112.221345	-0.184775633	0.180759355	-1.022218925	0.306677295	0.529857877	1230.021058	1171.13706	1072.94243	1043.719015	1445.966679	919.7437803	850.6281018	1353.14368	922.6902997
1770	RPS6KA2_PKc_E5_80_12	592.4583454	0.221218877	0.216780919	1.020472087	0.307504621	0.529857877	559.0196859	598.7631587	454.6245071	550.9904212	805.00474	475.6132262	544.5494929	760.0590701	583.5008065
1771	SCYL3_PKc_E2_141	626.1212403	0.215711987	0.211386914	1.020460459	0.307510133	0.529857877	601.6793757	511.4056158	498.9432484	659.1909571	812.6093732	681.3749766	668.7018604	596.3373589	604.848397
1772	PRKAA1_PKc_E5_145_2	1254.373295	0.165523675	0.162400735	1.019229843	0.308093862	0.530470865	935.8469463	1009.161615	1203.754198	1565.578523	1436.189293	1583.128659	1240.294443	931.3705296	1384.03545
1773	LYN_PKc_E12_132_9	439.5775037	-0.333051622	0.327352621	-1.017409363	0.30895873	0.531659946	472.8115626	420.4081753	483.9320618	779.0438584	320.4809694	245.1150906	635.5126136	379.4874102	219.4057911
1774	ADCK5_PKc_E7_114_17	466.9400649	0.344744366	0.33951069	1.015415352	0.309907878	0.531800613	282.6204453	386.7391223	418.1687684	839.8026209	516.0286795	272.1002382	603.5525983	557.3043681	326.1437435
1775	EPHB3_PKc_E10_43_2	694.4615022	-0.20104363	0.197797483	-1.016411467	0.309433487	0.531800613	632.7853996	704.3201897	842.056084	744.919074	648.5665719	776.9473743	580.1972024	564.8941163	755.4675076
1776	NRK_PKc_E5_126_4	816.9618951	0.21096623	0.207583943	1.01629359	0.3094896	0.531800613	815.8665686	781.6680142	611.8845568	679.1664407	1083.117039	812.9275711	743.6849734	957.3925234	866.949369
1777	PHKG2_PKc_E8_154_13	800.9982478	0.258098777	0.254182657	1.015406716	0.309911993	0.531800613	695.8861909	769.8383469	643.3365667	584.2828938	637.7028102	1232.32174	864.1496468	618.0223537	1163.443681
1778	SRMS_PKc_E4_121_2	316.165787	-0.348257771	0.342955515	-1.01546048	0.309886376	0.531800613	309.2827515	293.9217329	333.1053779	261.3459098	263.9894087	573.4343862	159.8000769	220.1026979	430.5097414
1779	DAPK1_PKc_E2_44_1	224.2896765	-0.43157314	0.425791359	-1.013578905	0.310783728	0.532461974	279.0654712	293.9217329	215.1603406	229.7180608	209.6706003	187.771652	291.3278326	125.7729702	186.1984281
1780	MAPKAPK3_PKc_E6_65_3	582.1888248	0.276032643	0.272402381	1.013326839	0.310904072	0.532461974	391.9359006	482.2864348	520.3878006	469.4238634	514.9423033	932.1119729	373.6863337	403.3409046	1151.583909
1781	PDK1_PKc_E3_72_2	317.4737691	-0.410016079	0.404726904	-1.013068505	0.311027441	0.532461974	288.8416501	354.8900181	308.0867336	155.6423093	208.5842241	617.2852511	142.5908379	191.9122046	589.4306928
1782	PRKCI_PKc_E15_80	511.3716758	-0.23359616	0.230650738	-1.01277005	0.31117001	0.532461974	506.5838171	581.473645	526.8211663	606.7553128	520.3741841	485.7326566	403.1878864	517.1871276	454.2292864
1783	STK36_PKc_E5_131_13	258.3345545	-0.38475992	0.379475929	-1.013924443	0.310618807	0.532461974	271.9555229	269.352424	325.9571938	258.8489743	334.6038595	177.6522216	192.9893237	300.3371789	193.3142916
1784	MUSK_PKc_E14_149_11	370.5686554	-0.313434608	0.309828357	-1.011639512	0.311710447	0.533087765	340.3887753	468.6368187	456.054144	377.037252	425.8594576	240.617566	413.0217373	312.2639261	301.2382213
1785	ADRBK1_PKc_E8_80_4	450.6298946	-0.272279385	0.269523656	-1.01022444	0.312387772	0.533796912	568.7958648	431.3278681	504.6617957	359.5587039	349.8131259	600.4195338	388.4371101	430.4471481	422.2079007
1786	POMK_PKc_E5_705_23	770.2532297	0.193990863	0.192062115	1.01004231	0.31247502	0.533796912	758.0982386	697.9503689	657.6329349	730.7697732	949.4927702	717.3551734	833.4188628	839.2093014	748.3516441
1787	PBK_PKc_E6_130_3	887.3832281	0.272257884	0.269651061	1.009667395	0.312654668	0.533804921	790.9817495	704.3201897	609.7401016	746.5836977	638.7891864	1756.283356	780.5619142	683.0773384	1276.11152
1788	EIF2AK3_PKc_E15_102_3	563.2607477	-0.247772683	0.24573984	-1.008272337	0.313323739	0.534050686	713.6610616	624.242442	546.8360817	684.1603116	513.8559271	421.6429311	444.9817527	551.8831194	568.0831023
1789	JAK3_PKc_E17_151_1	156.1295315	-0.748782132	0.742499848	-1.00846099	0.313233206	0.534050686	119.0916342	137.4061352	91.49675615	493.560906	116.2422499	20.23886069	330.6632361	71.56048307	24.90552223
1790	SGK3_PKc_E13_87_5	607.1743352	0.224648909	0.222664464	1.008912266	0.313016712	0.534050686	507.4725606	508.6756926	661.2070269	640.0477854	500.8194131	686.9968823	510.1310148	683.0773384	766.1413029
1791	KDR_PKc_E19_114_3	511.8577482	0.287489862	0.285975454	1.005295586	0.31475454	0.536189895	333.278827	458.6271003	598.303007	586.7798293	376.9725301	538.5785706	742.4557421	475.9856374	495.7384901
1792	RPS6KB1_PKc_E7_101_9	384.5336871	0.300388037	0.299036256	1.00452046	0.315127814	0.536526206	381.2709781	288.4618865	332.3905595	433.6344554	355.2450067	400.2796892	583.8848965	428.2786487	257.357063
1793	ITK_PKc_E14_65	745.5361707	0.202509084	0.201843371	1.00329817	0.315717019	0.537229573	591.9031968	646.0818278	716.9628627	853.1196099	819.1276302	823.0470014	885.0465799	670.0663414	704.4704859
1794	PRKD2_PKc_E13_107_8	357.8923146	-0.331965692	0.331415006	-1.001661619	0.31650705	0.538273695	349.2762107	376.7294038	359.5536589	279.6567697	262.9030325	645.3947798	205.2816373	254.7986897	487.4366493
1795	CLK1_PKc_E7_167_7	317.7236636	-0.366445034	0.366303353	-1.000386786	0.317123362	0.539021381	432.8181034	338.5104788	325.2423754	287.9798878	476.9191375	145.0451683	283.9524444	305.7584276	263.2869493
1796	TAOK3_PKc_E6_46	713.5128571	-0.224574487	0.22509643	-0.997681248	0.318433949	0.540947649	801.646672	749.81891	681.2219423	580.1213348	728.9584083	943.3557844	534.715642	721.0260794	680.7509409
1797	DCLK3_PKc_E3_133_7	364.2084188	-0.273493855	0.275259465	-0.993585653	0.320424632	0.541615264	390.1584135	384.9191734	448.1911415	324.6016077	365.0223922	350.8069186	379.8324906	279.7364338	354.6071975
1798	EPHB1_PKc_E12_216_9	614.8949164	0.273049831	0.27432457	0.995353172	0.319564525	0.541615264	508.3613042	446.797433	543.9768081	1021.246596	555.1382215	476.7376074	1009.198947	593.0846097	379.5127197
1799	GSG2_PKc_E1_1371_9	280.639118	-0.340798768	0.342328783	-0.995530568	0.319478285	0.541615264	336.8338012	353.9800437	331.6757411	258.8489743	183.5975723	251.8613775	271.6601308	315.5166753	221.7777456
1800	MAP3K1_PKc_E20_138_6	294.1112093	-0.334443163	0.336358102	-0.994306844	0.320073505	0.541615264	389.26967	309.3912978	278.7791789	247.1966089	294.4079413	347.4337752	270.4308994	213.5971995	296.4943123
1801	MELK_PKc_E7_93_3	999.9202707	-0.222352159	0.223613668	-0.994358537	0.320048347	0.541615264	1020.277583	1169.317111	1100.105529	859.7781045	1244.987088	638.6484929	1215.709816	1163.399975	587.0587383
1802	PRKCG_PKc_E13_63	537.413718	-0.300892461	0.30225808	-0.995481941	0.319501923	0.541615264	667.4463976	566.9140545	520.3878006	456.1068744	479.0918898	637.5241118	255.6801231	594.1688594	659.4033505
1803	STK35_PKc_E3_695_12	1192.302273	0.164881959	0.165658238	0.995313971	0.319583585	0.541615264	1117.150628	1174.776957	1103.679621	1326.705032	1178.718142	965.8434074	1377.968356	1490.843397	995.0349119
1804	TNNI3K_PKc_E18_53_3	329.6295922	-0.380675797	0.382600268	-0.994970022	0.319750845	0.541615264	366.162338	384.9191734	409.5909475	316.2784895	337.862988	125.9306887	499.0679326	376.234661	150.6191106
1805	TRIB1_PKc_E1_72_3	975.5300937	0.196282085	0.197510658	0.993779709	0.320330127	0.541615264	878.0786163	772.5682701	973.5826709	896.3998243	838.6824012	1442.581015	941.5912225	1049.553752	986.7330712
1806	EPHB2_PKc_E13_150_22	646.6037229	0.275355991	0.277582014	0.991980665	0.321206958	0.542336706	579.4607873	458.6271003	518.9581638	938.015415	325.9128502	850.032149	995.6774024	303.5899282	849.1597103
1807	TXK_PKc_E14_158_4	649.2873821	0.261011476	0.26309785	0.992069968	0.321163395	0.542336706	620.3429901	574.1938498	509.6655245	526.8533786	492.1284038	972.5896943	738.768048	479.2383866	929.8061632
1808	STK39_PKc_E4_142	704.4892481	0.275960483	0.278396281	0.991250607	0.321563225	0.542375862	547.4660199	594.2132867	496.7987932	496.0578415	673.5532237	1447.078539	576.5095083	605.0113568	903.7146638
1809	TNK1_PKc_E5_156_19	515.7645877	-0.275661206	0.278107272	-0.991204594	0.321585688	0.542375862	663.0026799	588.7534402	662.6366637	356.2294566	236.8300045	566.6880994	478.1709994	572.4838645	517.0860806
1810	MAP3K1_PKc_E18_143_13	832.7051857	-0.246628964	0.249431278	-0.988765188	0.32277804	0.544086078	1036.274966	858.1058642	857.0672705	496.8901533	662.6894621	1201.963449	701.8911071	731.8685768	947.595822
1811	EPHA3_PKc_E15_150_1	982.1597357	0.200955404	0.204348619	0.983394965	0.325413087	0.547620149	793.6479801	909.0644309	925.6898376	1365.823688	900.6058427	864.649104	1197.271346	1056.05925	826.6261426
1812	GCK_PKc_E4_120_4	972.8824747	-0.202238964	0.2056369	-0.983476038	0.325373203	0.547620149	1103.819475	1052.840387	1076.516522	1030.402026	827.8186395	794.9374727	960.029693	1237.128957	672.4491002
1813	MAP3K8_PKc_E8_138_7	159.3896542	-0.643255802	0.653745138	-0.983955007	0.325137636	0.547620149	156.4188628	202.014318	210.8714302	132.3375785	215.1024811	35.98019678	136.4446811	288.4104317	56.92690795
1814	NIM1K_PKc_E3_269_33	375.0908006	-0.290222386	0.295309899	-0.982772292	0.325719522	0.547833661	278.1767276	487.7462812	376.7093007	471.9207989	492.1284038	336.1899637	228.6370331	393.5826569	310.7260392
1815	MAP4K5_PKc_E3_58_2	619.3422021	0.248413353	0.253033797	0.981739816	0.326228044	0.548386647	515.4712525	484.1063836	538.2582608	586.7798293	806.0911162	729.723366	373.6863337	676.5718399	863.3914373
1816	SIK3_PKc_E3_64_1	404.2199242	0.251325557	0.256985278	0.977976477	0.328085958	0.55120609	332.3900835	433.1478169	399.5834898	304.6261241	435.6368431	353.0556809	476.9417681	492.2493835	410.3481282
1817	MAP3K3_PKc_E15_130_2	342.1182793	-0.392050619	0.401516278	-0.976425218	0.32885379	0.552192027	439.0393082	391.2889943	476.7838778	352.0678976	231.3981236	68.58725012	518.7356343	380.5716599	220.5917683
1818	FRK_PKc_E7_166_2	1019.311664	0.192460581	0.197257619	0.975681357	0.329222394	0.552203147	841.6401312	783.487963	913.5379247	1087.831542	1624.13237	993.9529362	866.6081095	1072.322996	990.2910029
1819	ZAP70_PKc_E11_193_18	514.2920806	0.237274445	0.243160324	0.975794247	0.329166436	0.552203147	481.698998	434.9677657	434.6095917	446.9514444	533.4106982	703.8625996	562.9879633	510.6816292	519.4580351
1820	VRK2_PKc_E9_121_15	210.0455476	-0.442082926	0.453768881	-0.974246901	0.329933963	0.553092593	249.7369344	210.2040876	320.9534649	208.9102655	151.0062873	163.0352667	256.9093545	202.754702	126.8995656
1821	MAP3K4_PKc_E26_177_8	615.2431853	0.209663123	0.215287812	0.973873633	0.330119287	0.553099365	406.1557972	520.5053598	681.2219423	431.1375199	626.8390485	918.6193991	367.5401769	624.5278522	960.6415717
1822	STK40_PKc_E6_53_1	527.6873278	0.246765204	0.253583313	0.973112945	0.330497171	0.553428578	375.0497734	543.25472	473.2097857	641.712409	592.0750112	431.7623614	580.1972024	713.4363312	398.4883557
1823	MAP3K14_PKc_E12_23	948.9807178	0.219750253	0.225916908	0.972703879	0.330700497	0.553465286	769.6519046	834.4465297	874.2229123	999.6064893	760.4633171	1209.834117	976.0097006	585.4948614	1531.096628
1824	MARK3_PKc_E9_120_4	741.708276	0.204964845	0.210930814	0.971715992	0.331191859	0.553680198	708.3286004	615.142698	667.6403926	936.3507914	721.3537751	656.6385913	1073.118978	727.5315778	569.2690795
1825	SGK494_PKc_E7_41	420.653372	-0.303982907	0.312816002	-0.971762651	0.331168641	0.553680198	379.4934911	545.0746688	475.354241	143.9899439	530.1515697	450.876841	196.6770178	500.9233815	563.3391933
1826	EIF2AK4_PKc_E8_123_1	717.8547091	-0.613974177	0.632919862	-0.970066217	0.332013487	0.553839884	635.4516302	764.3785005	623.3216513	213.9041363	932.1107516	1376.242527	164.7170024	568.1468656	1182.419317
1827	PASK_PKc_E14_156_1	75.27063376	-1.162051013	1.197003393	-0.970800099	0.331647833	0.553839884	81.76440557	127.3964167	160.8341417	40.78327891	51.05967986	5.621905748	66.37849349	112.7619733	30.83540847
1828	PRKX_PKc_E2_169_1	700.0402958	0.191232493	0.19701129	0.970667685	0.331713789	0.553839884	594.5694274	601.4930819	606.8808279	717.4527842	775.6725835	937.7338787	687.1403308	618.0223537	761.3973939
1829	SNRK_PKc_E4_142	1029.857404	0.256343918	0.264181077	0.970334139	0.331879966	0.553839884	1003.391455	963.6628952	819.1818949	833.9764382	1126.572086	973.7140755	786.708071	828.366804	1933.142916
1830	LIMK2_PKc_E13_56	394.9919752	-0.313222551	0.323251128	-0.968975895	0.332557216	0.554443752	522.5812008	359.4398901	431.7503181	638.3831618	333.5174834	183.2741274	486.775619	262.3884379	336.8175387
1831	CDK3_PKc_E7_204_1	574.2524973	0.209512038	0.216781579	0.96646606	0.333811022	0.55575329	565.2408907	491.3861789	548.2657185	609.2522483	539.9289552	535.2054272	773.1865261	487.9123845	617.8941467
1832	DCLK2_PKc_E9_58_3	720.8098693	-0.186761302	0.193324347	-0.966051638	0.334018343	0.55575329	790.9817495	747.0889868	1000.74577	519.3625723	572.5202402	633.0265872	650.26339	776.3228163	796.9767113
1833	SNRK_PKc_E3_556_3	368.0751952	0.316638248	0.327801256	0.965945807	0.334071299	0.55575329	316.3926998	282.0920656	337.3942883	636.7185381	305.271703	228.2493734	494.1510071	395.7511563	316.6559255
1834	TEC_PKc_E16_119_4	221.8733104	-0.41439625	0.428627261	-0.966798633	0.333644708	0.55575329	296.8403419	233.8634222	256.6198083	242.202738	198.8068386	159.6621232	178.2385473	289.4946815	141.1312926
1835	BMPR1B_PKc_E7_187_4	982.4121298	-0.166503101	0.172523163	-0.965105774	0.334491835	0.555846726	1021.166326	1085.599466	1046.494149	1101.980842	872.3600624	895.007395	980.9266261	847.8832994	990.2910029
1836	NPR1_PKc_E11_105_4	1102.670094	-0.174852817	0.181125286	-0.965369447	0.334359799	0.555846726	1068.269734	1180.236804	1170.872551	1434.073257	995.1205693	1016.440559	1124.746695	872.8210435	1061.449638
1837	MAPK1_PKc_E1_65_1	683.7635149	-0.253563975	0.262964279	-0.964252543	0.334919328	0.556254147	784.7605447	598.7631587	608.3104647	580.9536466	680.0714807	1121.008006	464.6494545	441.2896456	874.0652325
1838	MARK3_PKc_E7_57_1	564.1210264	0.236127938	0.24522892	0.962887812	0.335603827	0.557087745	501.2513559	559.6342593	468.2060569	593.4383238	411.7365674	712.8576488	596.1772101	526.9453753	706.8424404
1839	CDK5_PKc_E7_75_5	600.1200942	0.25906342	0.269233425	0.962226068	0.335936057	0.557336004	479.0327674	521.4153342	566.8509971	320.4400486	554.0518453	872.519772	430.2309764	508.5131297	1148.025977
1840	CDK6_PKc_E6_51_2	723.3599204	-0.229754129	0.238869971	-0.96183764	0.336131167	0.557356626	646.1165527	673.3810599	802.0262532	593.4383238	988.6023123	888.2611081	362.6232515	634.2860999	921.5043225
1841	CLK4_PKc_E8_95_2	1108.772094	0.174819982	0.181952338	0.960800969	0.336652251	0.557466567	1072.713451	999.151897	937.8417506	1306.729549	1126.572086	1029.933133	1647.170024	956.3082737	902.5286865
1842	FGFR3_PKc_E10_38_6	168.548568	0.519145951	0.540430634	0.960615329	0.336745619	0.557466567	120.8691213	128.3063911	120.8043109	129.8406431	307.4444554	178.7766028	204.0524059	182.1539569	144.6892244
1843	MAP2K6_PKc_E6_117_6	956.6186465	0.204714978	0.212994118	0.961129724	0.336486946	0.557466567	846.0838489	816.2470416	789.1595218	765.7268694	982.0840553	1466.193019	706.8080326	955.224024	1282.041406
1844	EPHA1_PKc_E13_62_2	390.3350089	0.351736744	0.366560443	0.959560016	0.3372767	0.558042957	342.1662624	343.0603508	245.1827138	737.4282677	181.4248199	459.8718901	431.4602077	350.2126671	422.2079007
1845	IKBKE_PKc_E6_182_18	930.7301783	0.216970835	0.226413946	0.958292715	0.337915176	0.558666398	730.5471889	788.037835	859.2117258	1037.892833	1289.528511	853.4052925	621.9910687	991.0042655	1204.952885
1846	INSR_PKc_E18_111_11	426.3091576	-0.264766616	0.276349718	-0.958085351	0.338019722	0.558666398	446.1492565	494.1161021	530.3952583	507.7102069	334.6038595	279.9709062	476.9417681	383.8244092	383.0706514
1847	ERBB4_PKc_E22_76_2	818.4445928	0.244253858	0.255594806	0.955629191	0.339259608	0.560412054	734.102163	657.0015206	647.6254771	623.4015491	772.413455	1503.297597	801.4588474	801.2605604	825.4401653
1848	CASK_PKc_E5_73_1	778.1751811	0.26663685	0.279561193	0.95376918	0.340200493	0.561391	520.8037137	658.8214694	573.9991812	662.5202044	609.4570299	1521.287695	483.0879249	542.1248717	1431.47454
1849	MAP3K9_PKc_E4_149_4	331.7699053	0.296437007	0.310818526	0.953730174	0.340220242	0.561391	265.7343181	267.5324752	312.3756441	467.7592398	343.2948689	268.7270947	430.2309764	323.1064235	307.1681075
1850	TBCK_PKc_E7_61_1	919.0028443	0.172407993	0.181159954	0.951689318	0.341254568	0.562793345	743.8783419	798.0475535	884.23037	913.8783724	1168.940756	992.828555	738.768048	1124.366984	906.0866183
1851	LRRK2_PKc_E39_101	492.247602	-0.317683699	0.334268844	-0.950383814	0.341917265	0.563581619	548.3547634	584.2035682	571.1399076	456.1068744	395.4409249	345.1850129	799.0003847	541.040622	189.7563598
1852	MAST3_PKc_E16_166_17	276.5756088	-0.321562683	0.339991636	-0.945795864	0.344252716	0.567124749	334.1675706	316.671093	317.3793729	212.2395127	241.1755091	275.4733816	190.530861	275.3994348	326.1437435
1853	ADCK1_PKc_E8_150_18	582.362944	0.206625046	0.21886817	0.944061654	0.345138143	0.567235628	458.591666	495.9360509	508.9507061	554.3196685	650.7393242	878.1416778	550.6956497	511.7658789	632.1258737
1854	NPR2_PKc_E9_75_6	504.4167242	-0.250539596	0.265275606	-0.944450188	0.344939645	0.567235628	623.8979642	510.4956414	530.3952583	681.6633761	491.0420276	278.8465251	603.5525983	388.1614081	431.6957186
1855	NTRK2_PKc_E21_174_13	767.8844971	-0.170555823	0.180703493	-0.943843534	0.34524961	0.567235628	857.6375149	849.0061202	689.0849448	825.6533201	883.223824	673.5043086	752.2895929	782.8283147	597.7325335
1856	STRADA_PKc_E10_105_1	249.0109345	-0.372010645	0.393947015	-0.944316445	0.345007965	0.567235628	215.0759364	426.7779961	231.601164	198.9225237	237.9163806	265.3539513	168.4046965	213.5971995	283.4485625
1857	TESK1_PKc_E5_83	1277.952256	0.195923781	0.207363852	0.944830931	0.344745198	0.567235628	1197.137547	1102.888979	1115.831534	1063.694499	890.8284572	2083.47827	1210.792891	1124.366984	1712.551148
1858	CAMK1_PKc_E4_75_9	730.7141255	0.175798942	0.186521696	0.942512029	0.345930556	0.568048507	647.8940398	702.5002409	797.7373427	656.6940217	660.5167097	686.9968823	747.3726675	799.0920609	877.6231643
1859	PRKCE_PKc_E13_189_18	205.1410894	-0.405290819	0.430548602	-0.941335815	0.346532794	0.568731337	273.7330099	242.0531918	208.0121566	163.9654275	250.9528947	155.1645986	174.5508533	220.1026979	157.7349741
1860	TYK2_PKc_E13_186_34	953.9879061	-0.243641489	0.259665203	-0.938290871	0.34809495	0.570988007	1144.701678	1043.740643	952.1381187	459.4361216	884.3102002	1217.704785	582.6556651	994.2570147	1306.946928
1861	MYLK3_PKc_E9_71	553.8550838	0.261108652	0.279647785	0.933705417	0.35045587	0.574551778	488.8089463	468.6368187	435.3244101	344.5770912	632.2709294	833.1664318	369.9986397	663.560843	748.3516441
1862	ADCK2_PKc_E6_129_2	369.9423935	0.301345651	0.322900887	0.933245038	0.350693466	0.574632526	281.7317018	328.5007603	246.6123506	343.7447794	367.1951446	699.365075	336.8093929	369.7291625	355.7931747
1863	TSSK1B_PKc_E1_789_93	159.3136609	-0.704069629	0.754843275	-0.932736174	0.350956203	0.574754361	189.3023738	230.2235245	203.7232461	218.0656954	36.93678969	165.284029	41.79386627	216.8499487	131.6434746
1864	RIPK2_PKc_E1_116_3	363.4508648	0.289487268	0.310498006	0.932332132	0.351164907	0.574787624	263.956831	339.4204532	325.9571938	394.5158001	456.2779903	346.309394	489.2340817	282.989183	372.3968562
1865	FGFR1_PKc_E10_41	400.3699169	-0.279380493	0.299983173	-0.93132055	0.351687775	0.575102666	486.1427157	413.12838	439.6133206	238.8734908	531.2379458	364.2994924	319.6001539	438.0368963	372.3968562
1866	RIPK2_PKc_E4_158_7	665.2642169	-0.547311526	0.587729418	-0.931230442	0.351734374	0.575102666	896.7422306	711.599985	579.00291	239.7058026	978.8249268	773.5742309	250.7631976	859.8100465	697.3546224
1867	EPHA10_PKc_E10_46	539.2316315	0.269276293	0.289301388	0.930781199	0.351966757	0.575174384	561.6859165	412.2184056	428.1762261	501.8840242	856.0644198	399.1553081	474.4833054	578.989363	640.4277145
1868	ABL2_PKc_E9_153_7	870.495587	0.217634903	0.234479021	0.928163646	0.353322689	0.576155812	821.1990298	822.6168624	723.3962283	581.7859584	979.9113029	1000.699223	615.8449119	972.5720198	1316.434746
1869	CLK3_PKc_E9_130_3	344.7376447	-0.332463946	0.35816107	-0.928252603	0.353276554	0.576155812	410.5995149	311.2112466	333.8201963	226.3888136	552.9654692	387.9114966	281.4939817	399.0039056	199.2441778
1870	CSNK1G2_PKc_E6_235_22	449.3753334	-0.3095882	0.333362304	-0.928683887	0.353052933	0.576155812	548.3547634	387.6490967	506.8062509	354.564833	253.125647	744.340321	645.3464645	209.2602005	394.9304239
1871	PRKD1_PKc_E13_107_1	493.3858145	0.274026048	0.294912532	0.929177359	0.352797179	0.576155812	358.1636461	498.6659741	437.4688654	517.6979487	545.360836	475.6132262	464.6494545	345.8756682	796.9767113
1872	SMG1_PKc_E45_84	249.0852169	-0.45766139	0.493378506	-0.927607069	0.35361143	0.576318628	279.0654712	313.0311954	280.2088157	338.7509085	102.1193597	61.84096322	527.3402539	250.4616907	88.94829368
1873	DDR1_PKc_E15_235_2	476.2033476	0.275368428	0.298269832	0.923219174	0.355892999	0.579047017	420.3756938	355.7999925	454.6245071	341.247844	749.5995555	396.9065458	346.6432438	641.8758481	578.7568975
1874	LIMK1_PKc_E8_42_1	314.2096932	-0.325235491	0.352379334	-0.922969823	0.356022932	0.579047017	344.832493	364.8997365	368.8462982	259.6812861	149.9199111	453.1256033	306.0786089	234.1979446	346.3053567
1875	MAPK12_PKc_E2_130_1	374.2857253	0.33009563	0.357661238	0.922928164	0.356044642	0.579047017	288.8416501	247.5130382	314.5200993	798.1870302	184.6839484	282.2196685	710.4957267	251.5459405	290.564426
1876	TNIK_PKc_E3_57_2	980.700703	0.195994757	0.212255821	0.923389311	0.35580436	0.579047017	841.6401312	897.2347636	904.9601038	1286.754065	723.5265274	997.3260796	1366.905273	689.5828368	1118.376546
1877	ACVRL1_PKc_E8_198_28	537.4941423	0.364655853	0.395356845	0.922346124	0.356348063	0.57923172	533.2461233	379.459327	280.2088157	421.1497782	206.4114718	921.9925426	522.4233284	240.703443	1331.852451
1878	PRKAA1_PKc_E6_88_3	411.8972954	0.244243773	0.265090811	0.92135888	0.356863089	0.579760003	324.3913916	373.0895062	365.9870246	549.3257976	461.7098711	356.4288244	488.0048503	422.8573999	365.2809927
1879	ZAK_PKc_E4_102_3	485.8868063	-0.273638852	0.297362816	-0.920218796	0.357458434	0.580418139	525.2474314	585.1135426	503.2321588	444.454509	514.9423033	413.772263	298.7032207	379.4874102	708.0284177
1880	ADCK1_PKc_E6_159_6	408.2442686	0.248797092	0.270663859	0.919210616	0.357985419	0.580676741	295.9515984	438.6076634	336.6794699	493.560906	510.5967986	314.8267219	475.7125367	473.8171379	334.4455842
1881	EPHA4_PKc_E16_150_16	1250.665205	0.180845818	0.196745639	0.9191859	0.357998345	0.580676741	1110.04068	1116.538595	1062.934972	952.9970277	1199.359289	1969.915774	1016.574336	1236.044707	1591.581468
1882	MAPK13_PKc_E3_59	190.176739	-0.483621428	0.526875357	-0.917904817	0.3586687	0.581454943	216.8534235	258.4327311	195.1454252	246.3642971	190.1158293	100.0699223	253.2216604	88.90847896	162.4788831
1883	CDC42BPG_PKc_E3_84_3	961.7523999	0.173234537	0.189277441	0.915241329	0.360064953	0.58155541	885.1885646	909.0644309	850.6339049	734.9313323	1107.017315	1125.505531	775.6449888	1110.271737	1157.513795
1884	CLK2_PKc_E4_40	377.4047408	-0.360341579	0.392974916	-0.91695822	0.359164534	0.58155541	535.0236103	377.6393782	334.5350147	163.9654275	347.6403735	555.4442879	204.0524059	396.8354061	481.5067631
1885	EIF2AK3_PKc_E11_123_1	803.0425892	0.194427195	0.212265293	0.915963189	0.359686202	0.58155541	717.2160358	799.8675023	623.3216513	1095.322348	661.6030859	865.7734851	925.6112148	791.5023127	747.1656669
1886	PDGFRB_PKc_E15_160_7	304.5286714	-0.327448721	0.357772814	-0.915242043	0.360064578	0.58155541	398.1571054	323.0409139	242.3234401	515.2010132	279.198675	114.6868772	431.4602077	313.3481758	123.3416339
1887	RPS6KA3_PKc2_E20_118_2	592.2697408	0.265635861	0.28997363	0.916069028	0.359630691	0.58155541	594.5694274	404.9386104	566.8509971	360.3910157	784.3635928	684.7481201	547.0079557	531.2823743	856.2755738
1888	TBK1_PKc_E7_111_1	953.6334039	0.182400631	0.199001088	0.916581074	0.359362205	0.58155541	698.5524215	927.263919	988.5938575	957.9908986	720.2673989	1257.058125	850.6281018	832.7038029	1349.642109
1889	ULK1_PKc_E3_42	876.0557507	0.22010384	0.240037607	0.916955649	0.359165881	0.58155541	678.1113201	727.9795243	734.8333229	968.8109522	613.8025345	1480.809974	661.3264722	666.8135922	1352.014064
1890	MELK_PKc_E4_117_9	807.4731948	0.196705163	0.21511563	0.914415946	0.360498326	0.581685401	726.1034712	806.2373231	716.2480443	747.4160095	660.5167097	970.340932	652.7218527	859.8100465	1127.864364
1891	RPS6KA3_PKc_E9_143_8	547.9056472	0.214238745	0.234304117	0.914361846	0.360526743	0.581685401	590.1257097	551.4444896	381.7130296	754.074504	448.6733571	447.5036975	693.2864876	512.8501286	551.4794208
1892	AURKC_PKc_E3_191_2	722.0563271	0.254034707	0.278627771	0.911735056	0.361908205	0.583133375	552.7984811	667.0112391	563.2769051	1272.604764	602.9387729	460.9962713	1199.729808	742.7110742	436.4396276
1893	CSK_PKc_E7_61_3	884.3154964	0.226149695	0.24931344	0.907089868	0.364359276	0.583133375	902.9634354	757.0987052	782.0113377	521.8595077	1085.289791	838.7883375	661.3264722	1483.253649	926.2482315
1894	EIF2AK2_PKc_E15_102_3	852.3473536	-0.182851004	0.200754915	-0.910817073	0.362391765	0.583133375	874.5236421	1007.341667	1016.471775	725.7759023	708.3172611	762.3304194	1035.012806	674.4033404	866.949369
1895	FASTK_PKc_E5_201_19	1130.137302	-0.152046519	0.167188468	-0.909431856	0.363122213	0.583133375	1097.59827	1011.891539	1313.121414	1365.823688	1100.499057	1217.704785	951.4250734	1051.722251	1061.449638
1896	ICK_PKc_E4_55_5	554.6516787	-0.319168649	0.349979983	-0.911962582	0.361788415	0.583133375	589.2369662	540.5247968	528.9656215	227.2211254	472.5736328	927.6144483	250.7631976	381.6559097	1073.30941
1897	INSR_PKc_E22_115_16	513.2231268	-0.207685089	0.228653464	-0.908296276	0.363721709	0.583133375	606.1230934	512.3155902	569.7102707	476.0823579	542.1017075	450.876841	488.0048503	441.2896456	532.5037848
1898	KIT_PKc_E13_111_6	376.4785731	0.345137137	0.380368763	0.90737508	0.364208483	0.583133375	266.6230616	310.3012722	220.8788879	500.2194006	244.4346376	682.4993578	265.513974	239.6191933	658.2173732
1899	LRRK1_PKc_E25_124_17	133.7324879	-0.619848478	0.680291439	-0.911151373	0.362215621	0.583133375	167.0837853	116.4767239	167.9823258	176.4501047	170.5610583	100.0699223	63.92003077	148.5422148	92.50622542
1900	MAST3_PKc_E14_139_4	288.6371686	-0.391257394	0.429663493	-0.910613538	0.362499035	0.583133375	268.4005487	297.5616305	292.3607286	584.2828938	175.9929391	146.1695494	517.506403	151.7949641	163.6648604
1901	MYO3B_PKc_E6_77_5	833.989558	0.192840146	0.212485275	0.907545925	0.364118175	0.583133375	783.8718012	768.9283725	774.8631537	1076.179176	849.5461628	581.3050543	869.0665722	979.0775183	823.0682108
1902	OBSCN_PKc_E89_173_14	431.2298537	-0.298346822	0.328352603	-0.908617198	0.363552226	0.583133375	504.80633	391.2889943	467.4912385	501.8840242	577.952121	208.0105127	517.506403	499.8391317	212.2899276
1903	PRKACG_PKc_E1_948_136	317.1634817	-0.312797007	0.344998001	-0.906663244	0.364584906	0.583133375	327.0576223	250.2429615	406.7316738	261.3459098	488.8692753	324.9461522	250.7631976	276.4836846	268.0308583
1904	PRKCA_PKc_E9_75_1	791.8193987	0.258993858	0.284801607	0.909383415	0.363147773	0.583133375	744.7670855	589.6634146	590.4400046	516.8656368	712.6627658	1525.78522	566.6756574	837.0408019	1042.474002
1905	SBK3_PKc_E2_52_6	545.1513122	-0.269713626	0.297534269	-0.906496003	0.364673379	0.583133375	639.0066044	581.473645	564.7065419	678.3341289	557.3109738	239.4931848	585.1141278	789.3338132	271.58879
1906	SRPK3_PKc_E3_98_1	1105.614804	0.194910411	0.214789364	0.907449083	0.364169364	0.583133375	997.1702505	899.9646869	1024.334778	818.1625137	788.7090975	1911.447954	952.6543048	948.7185255	1609.371127
1907	STK32A_PKc_E6_38	494.9229554	0.264171514	0.290873755	0.908199898	0.363772618	0.583133375	507.4725606	502.3058717	321.6682834	414.4912837	668.1213429	366.5482547	315.9124598	835.9565522	521.8299896
1908	TNK2_PKc_E4_81_1	877.0683034	0.16103966	0.177544667	0.90703744	0.364386999	0.583133375	769.6519046	795.3176302	804.8855268	1051.209822	812.6093732	999.5748419	929.2989089	801.2605604	929.8061632
1909	SGK1_PKc_E10_156_8	666.7065508	0.203770294	0.225336144	0.904294761	0.365839124	0.584691026	706.5511133	577.8337474	609.0252831	684.9926234	599.6796444	618.4096322	765.8111379	903.1800363	534.8757393
1910	STKLD1_PKc_E6_71_5	459.5160963	-0.287367182	0.318380677	-0.902589895	0.366743592	0.585523128	601.6793757	449.5273562	533.9693504	521.8595077	435.6368431	270.975857	295.0155266	620.1908532	406.7901964
1911	UHMK1_PKc_E5_76_1	824.6085841	0.232079822	0.257036176	0.902907232	0.366575132	0.585523128	615.8992724	634.2521605	787.729885	1315.884979	1048.353001	586.92696	780.5619142	924.8650311	727.0040536
1912	PRKCG_PKc_E11_189_3	451.7682691	-0.255107787	0.282993885	-0.901460421	0.367343569	0.586174283	407.0445408	439.5176378	513.2396165	263.0105334	690.9352424	540.8273329	242.1585781	503.0918809	466.0890589
1913	GUCY2D_PKc_E9_207_18	369.0654879	-0.274014777	0.30457214	-0.89967118	0.368295265	0.587385705	383.0484652	362.1698133	481.0727882	253.0227916	429.1185861	347.4337752	208.9693314	449.9636435	406.7901964
1914	RPS6KA5_PKc_E7_104	548.4249361	0.276409861	0.307519739	0.898836159	0.368739937	0.587787642	488.8089463	461.3570235	388.8612137	896.3998243	439.9823478	257.4832832	1212.022122	532.366624	258.5430403
1915	FGFR4_PKc_E14_123_9	539.5871433	-0.274228228	0.305221649	-0.898456022	0.368942481	0.5878034	591.0144533	543.25472	513.954435	843.1318682	601.8523967	217.0055619	773.1865261	509.5973794	263.2869493
1916	RPS6KA6_PKc_E7_107	637.7392886	0.264280043	0.2953203	0.894892911	0.370844337	0.590525089	471.0340755	495.9360509	556.8435394	1202.690572	393.2681726	788.1911858	636.741845	637.5388491	557.409307
1917	BMPR1A_PKc_E10_298_1	619.7604605	-0.228466604	0.255538857	-0.894058175	0.371290766	0.590621398	601.6793757	830.8066321	652.629206	766.5591812	437.8095954	480.1107508	694.515719	517.1871276	596.5465563
1918	CDKL1_PKc_E3_73_1	405.2780071	-0.247329582	0.276986086	-0.892931431	0.371893894	0.590621398	439.9280517	559.6342593	343.1128356	277.9921461	474.7463851	426.1404557	325.7463107	420.6889004	379.5127197
1919	EIF2AK4_PKc_E9_536_41	753.8527921	-0.228394604	0.255872918	-0.892609528	0.372066315	0.590621398	784.7605447	642.4419302	827.7597158	600.9291301	683.3306092	1204.212211	376.1447965	745.9638235	919.132368
1920	NEK9_PKc_E5_106_5	479.4987527	0.210033982	0.234926703	0.894040481	0.371300232	0.590621398	399.0458489	448.6173818	446.0466862	484.4054761	519.287808	509.3446607	451.1279095	622.3593527	435.2536504
1921	STK4_PKc_E4_115_2	611.8081087	0.197829582	0.221604722	0.892713748	0.372010486	0.590621398	408.8220278	555.0843872	518.9581638	564.3074103	699.6262518	1010.818653	411.7925059	565.9783661	770.8852119
1922	ULK1_PKc_E6_174_25	692.7275234	0.233070619	0.261110215	0.892613943	0.37206395	0.590621398	622.1204771	578.7437218	569.7102707	431.1375199	966.8747889	887.136727	515.0479403	722.1103291	941.6659357
1923	FGR_PKc_E10_77_7	1083.763898	-0.164817495	0.184989983	-0.890953621	0.372954052	0.591722732	1096.709527	1187.516599	1158.00582	1197.696701	826.7322633	1217.704785	1044.846657	1072.322996	952.339731
1924	PIM2_PKc_E2_81_8	547.5313348	0.219856462	0.247243142	0.889231792	0.37387852	0.592881167	475.4777932	540.5247968	538.2582608	329.5954786	444.3278524	713.9820299	416.7094314	675.4875902	793.4187796
1925	AK1_PKc_E3_28_1	559.3278126	-0.265346785	0.298762016	-0.888154353	0.374457729	0.593491185	570.5733519	605.1329795	569.7102707	671.6756344	278.1122988	724.1014603	645.3464645	274.3151851	694.9826679
1926	PLK2_PKc_E5_88_5	311.4379085	-0.357705244	0.40305307	-0.887489193	0.374815582	0.593749918	427.4856421	281.1820912	314.5200993	248.0289207	196.6340863	484.6082754	145.0493006	305.7584276	399.6743329
1927	EIF2AK2_PKc_E14_129_3	665.9923298	0.239149702	0.270217955	0.885025209	0.376143035	0.595312973	493.252664	608.7728772	576.1436364	919.7045551	703.9717564	546.4492387	1090.328217	634.2860999	421.0219234
1928	EPHA1_PKc_E15_150_26	842.6708149	0.183919401	0.207838347	0.884915626	0.376202139	0.595312973	636.3403738	849.0061202	807.029982	802.3485892	670.2940952	1183.97335	724.0172716	842.4620506	1068.565501
1929	NEK3_PKc_E7_87_1	1000.330276	-0.180258608	0.203780653	-0.884571745	0.376387652	0.595312973	1130.481781	1110.168774	1100.105529	967.1463285	931.0243754	688.1212635	1432.054536	959.5610229	684.3088727
1930	TRIB3_PKc_E4_361_24	686.9613863	-0.17749414	0.200874987	-0.883604989	0.376909485	0.59582945	644.3390656	653.361623	726.9703204	847.2934272	780.0180881	733.0965095	663.7849349	594.1688594	539.6196483
1931	CAMK2G_PKc_E6_73_1	674.4403512	-0.241686661	0.273708423	-0.883007759	0.377232079	0.595838443	755.432008	771.6582957	777.7224273	848.125739	432.3777146	340.6874883	1039.929731	709.0993322	394.9304239
1932	FER_PKc_E19_123_7	422.0023732	0.241411193	0.273438684	0.882871397	0.377305759	0.595838443	379.4934911	418.5882264	413.8798579	346.2417149	306.3580792	468.8669393	582.6556651	345.8756682	536.0617166
1933	CDK9_PKc_E7_192_9	1070.553276	0.177035888	0.20074061	0.88191367	0.377823494	0.596347377	859.415002	1017.351385	973.5826709	1386.631483	973.3930459	1171.605158	871.525035	1023.531758	1357.94395
1934	UHMK1_PKc_E3_192_2	754.7721989	0.187434924	0.213233251	0.879013579	0.379393913	0.598516458	792.7592366	616.0526724	770.5742432	620.9046137	719.1810228	789.315567	1012.886641	713.4363312	757.8394621
1935	BRAF_PKc_E15_119_2	656.1198503	-0.188639613	0.214754692	-0.878395769	0.379728979	0.598580012	670.1126282	652.4516486	594.0140966	792.3608475	948.4063941	530.7079026	597.4064415	681.9930886	437.6256049
1936	ZAK_PKc_E3_88_1	1243.498317	0.130294089	0.148362257	0.878215868	0.379826583	0.598580012	1064.714759	1098.339107	1293.821317	1300.903366	1115.708324	1510.043884	1181.291338	1102.681989	1523.980765
1937	CHUK_PKc_E1_63_6	614.6408178	-0.250417016	0.285548171	-0.876969429	0.380503243	0.599336807	611.4555547	675.2010087	586.8659125	1020.414285	451.9324856	408.1503573	942.8204539	518.2713774	316.6559255
1938	ABL1_PKc_E9_68	551.7423101	-0.281455592	0.321253342	-0.876117241	0.380966301	0.599447233	505.6950736	594.2132867	533.254532	245.5319853	449.7597333	1035.555039	251.992429	467.3116394	882.3670733
1939	TAOK3_PKc_E8_114_8	623.7679462	0.205427359	0.234441765	0.876240458	0.380899327	0.599447233	542.1335586	688.8506248	538.9730792	611.7491837	505.1649178	685.8725012	717.8711148	761.1433199	562.153216
1940	PAK7_PKc_E10_135_21	675.1607206	0.179916022	0.205675316	0.874757485	0.381705874	0.599992078	576.7945567	533.2450015	701.9516761	738.2605795	693.1079948	774.698612	801.4588474	558.3886179	698.5405997
1941	WNK2_PKc_E3_221_1	841.4418189	0.210845297	0.240994292	0.874897473	0.381629694	0.599992078	668.3351412	759.8286284	776.2927905	1159.410358	541.0153313	1011.943035	850.6281018	639.7073486	1165.815636
1942	STK32B_PKc_E3_152	524.6208839	0.234757442	0.268551228	0.874162609	0.382029705	0.60019188	391.0471571	455.8971771	438.1836838	769.8884285	381.3180347	722.9770791	635.5126136	399.0039056	527.7598758
1943	MAPK7_PKc_E2_88	1606.672605	-0.181992211	0.208380783	-0.873363697	0.382464872	0.600257368	1774.820847	1594.275158	1437.499817	1476.521159	1175.459013	2543.35016	1229.231361	1193.758968	2035.136959
1944	UHMK1_PKc_E1_205_38	354.7560557	-0.297407121	0.340436079	-0.873606351	0.382332666	0.600257368	447.9267435	367.6296597	342.3980172	224.7241899	428.0322099	375.5433039	194.218555	430.4471481	381.8846742
1945	TTN_PKc_E358_736_3	1140.946604	0.167409196	0.192249639	0.870790688	0.383868451	0.602150459	894.9647435	1032.82095	1100.105529	1161.907293	887.5693287	1697.815536	861.6911841	1087.502493	1544.142378
1946	MARK4_PKc_E6_71_4	655.0307377	-0.195021243	0.224132894	-0.870114329	0.384237928	0.602420307	671.8901153	611.5028004	629.0401986	983.7925648	688.7624901	568.9368617	808.8342355	502.0076312	430.5097414
1947	STRADA_PKc_E9_172_18	238.1456585	-0.60126823	0.691395394	-0.869644541	0.384494689	0.602513248	276.3992406	170.1652138	210.8714302	14.98161266	317.2218409	454.2499844	60.23233669	278.6521841	360.5370837
1948	BMPR1B_PKc_E7_187_11	488.4568305	-0.205397509	0.236803713	-0.867374529	0.385736833	0.603111863	501.2513559	542.3447456	556.8435394	416.1559073	571.433864	411.5235007	384.749416	491.1651338	520.6440123
1949	INSR_PKc_E17_213_25	609.2353667	0.220200882	0.254017505	0.866872864	0.386011673	0.603111863	530.5798926	498.6659741	547.5509001	802.3485892	347.6403735	832.0420506	758.4357497	429.3628984	736.4918716
1950	IRAK3_PKc_E6_65	1320.860279	0.136995823	0.15811729	0.866418991	0.386260433	0.603111863	1267.348286	1230.285396	1323.128872	1396.619225	1009.243459	1387.486338	1589.39615	1083.165494	1601.069286
1951	RIOK3_PKc_E11_90_4	402.3865675	-0.230219798	0.2655824	-0.866848851	0.386024832	0.603111863	351.0536978	446.797433	527.5359847	356.2294566	345.4676212	480.1107508	390.8955728	354.5496661	368.8389244
1952	RPS6KB2_PKc_E4_69_5	507.4082098	0.321556272	0.370242353	0.868502129	0.385119507	0.603111863	359.0523897	391.2889943	355.2647485	418.6528427	199.8932148	1042.301326	319.6001539	323.1064235	1157.513795
1953	STK32C_PKc_E5_38	718.2669081	-0.219960056	0.253364144	-0.868157796	0.385307955	0.603111863	864.7474632	797.1375791	721.2517731	581.7859584	472.5736328	857.9028171	819.8973178	422.8573999	926.2482315
1954	WNK4_PKc_E6_37	254.5192435	0.361358192	0.416989583	0.866588056	0.38616776	0.603111863	185.7473996	193.8245483	241.6086217	383.6957465	237.9163806	167.5327913	465.8786858	196.2492036	218.2198138
1955	HIPK4_PKc_E3_219_24	756.4291148	0.174535721	0.201656689	0.865509209	0.386759364	0.603273425	692.3312167	749.81891	758.4223303	533.5118731	664.8622144	911.8731123	769.498832	788.2495635	939.2939812
1956	WEE2_PKc_E8_86_7	472.3516641	-0.285096969	0.32927069	-0.86584375	0.386575854	0.603273425	497.6963817	465.9068955	513.954435	568.4689694	570.3474878	246.2394717	460.9617604	718.8575799	208.7319958
1957	PRKD3_PKc_E14_162_8	171.4044372	-0.542600146	0.628641079	-0.863131865	0.38806497	0.605000625	209.7434751	232.9534478	183.7083307	56.59720339	275.9395465	74.20915587	210.1985627	248.2931912	50.99702171
1958	EPHA1_PKc_E14_207_8	574.5343608	-0.223405726	0.259436855	-0.861117924	0.389173098	0.606139677	654.1152445	550.5345152	543.2619897	844.7964918	496.4739085	509.3446607	700.6618758	582.2421122	289.3784488
1959	FER_PKc_E18_155_1	988.5691822	-0.149205915	0.17327726	-0.861081914	0.389192929	0.606139677	1072.713451	1108.348826	1086.523979	990.4510593	798.486483	874.7685343	1012.886641	838.1250517	1114.818614
1960	FLT3_PKc_E14_124_1	641.5507894	0.22743292	0.264269671	0.86060924	0.389453295	0.606235716	432.8181034	570.5539521	609.0252831	521.0271959	516.0286795	1042.301326	325.7463107	657.0553445	1099.40091
1961	CDC42BPA_PKc_E5_149_8	443.0049565	0.218508839	0.254257067	0.859401238	0.390119187	0.606725503	398.1571054	381.2792758	431.0354997	416.9882191	517.1150556	410.3991196	452.3571409	593.0846097	386.6285832
1962	MAP3K4_PKc_E24_123_1	378.1399778	0.362196524	0.421493506	0.859316973	0.390165663	0.606725503	262.1793439	374.909455	304.5126416	519.3625723	106.4648644	478.9863697	422.8555882	284.0734328	649.9155325
1963	ACVR2A_PKc_E9_139_9	839.2805576	-0.193855889	0.225791207	-0.858562614	0.390581872	0.607063317	944.7343817	923.6240214	772.00388	829.8148791	970.1339174	673.5043086	989.5312456	1026.784507	423.3938779
1964	KDR_PKc_E21_154_5	802.5347528	0.160181753	0.186989843	0.856633443	0.391647497	0.60840963	715.4385487	746.1790124	676.2182134	863.9396635	871.2736862	954.5995959	850.6281018	703.6780835	840.8578696
1965	DAPK2_PKc_E2_44_1	639.9357073	-0.200010085	0.233624217	-0.856118802	0.391932069	0.608541854	647.0052962	727.0695498	800.5966163	693.3157415	414.9956959	586.92696	598.6356728	651.6340958	639.2417372
1966	EPHB4_PKc_E11_43_2	807.2880919	-0.222203309	0.259830242	-0.855186476	0.392447922	0.608573498	835.4189264	921.8040726	941.4158426	978.7986939	572.5202402	521.7128534	1156.706711	878.2422922	458.9731954
1967	STK3_PKc_E13_135_6	712.9479137	0.185027926	0.216406795	0.855000538	0.39255085	0.608573498	615.0105288	553.2644384	706.2405866	718.285096	677.8987284	1026.55999	832.1896314	628.8648512	658.2173732
1968	STK36_PKc_E4_78	494.9162216	0.192955201	0.225534345	0.855546862	0.392248473	0.608573498	450.5929742	418.5882264	458.9134176	491.0639706	510.5967986	600.4195338	438.8355959	530.1981245	555.0373525
1969	TNIK_PKc_E4_126_7	642.179681	0.202852477	0.237438087	0.854338405	0.392917514	0.608832572	639.0066044	589.6634146	526.1063479	810.6717074	439.9823478	653.2654479	976.0097006	462.9746404	681.9369182
1970	INSRR_PKc_E17_213	585.1157137	0.191076237	0.224205574	0.852236781	0.394082686	0.610018405	547.4660199	505.9457694	418.1687684	719.1174078	622.4935439	778.0717555	531.027948	601.7586076	541.9916028
1971	MAP3K2_PKc_E14_130_2	475.4505496	-0.229205398	0.268870534	-0.852474963	0.39395053	0.610018405	431.9293598	463.1769723	527.5359847	532.6795613	599.6796444	483.4838943	519.9648657	434.7841471	285.820517
1972	STK40_PKc_E8_145_22	215.823733	-0.512564803	0.602442229	-0.850811544	0.394874048	0.610933428	205.2997575	202.9242924	223.0233431	26.63397807	172.7338106	407.0259761	59.00310533	183.2382066	462.5311271
1973	STK32B_PKc_E5_38	695.7309005	0.233357767	0.274778367	0.849258145	0.395737665	0.611959258	611.4555547	581.473645	679.7923055	1042.054392	525.806065	510.4690419	937.9035285	905.3485358	467.2750361
1974	GSK3B_PKc_E2_132_6	836.8266081	0.257562159	0.30414251	0.846846957	0.397080431	0.613601239	650.5602704	626.9723653	558.2731762	535.1764968	781.1044643	1694.442392	422.8555882	665.7293425	1596.325377
1975	INSRR_PKc_E18_111_8	349.0568859	0.290200271	0.342998768	0.846067969	0.397514828	0.613601239	362.6073638	229.3135501	335.9646515	376.2049402	437.8095954	237.2444225	545.7787243	266.7254369	349.8632885
1976	POLR2A_e27_2	554.2605174	-0.218861506	0.258549518	-0.846497443	0.3972753	0.613601239	721.6597535	625.1524165	530.3952583	576.7920875	331.344731	478.9863697	880.1296545	346.9599179	496.9244673
1977	STK33_PKc_E9_85_4	323.9637022	0.243112789	0.287398544	0.845908215	0.397603949	0.613601239	293.2853678	306.6613746	349.5462012	240.5381144	286.8033082	304.7072915	309.766303	365.3921635	458.9731954
[truncated: 1,074 more rows]
